# Supplementary material for: Bis(l-serinium) oxalate dihydrate: polymorph II
Source: Acta Crystallogr Sect E Struct Rep Online. 2013 Oct 19;69(Pt 11):o1667–8. doi: 10.1107/S160053681302727X (PMC3884326; doi:10.1107/S160053681302727X)
Supplement: Supplementary file 1 [file e-69-o1667-sup1.cif]

##############################################################################
#                                                                            #
# This CIF contains the data in a paper accepted for publication in          #
# Acta Crystallographica Section E. It conforms to the requirements of       #
# Notes for Authors for Acta Crystallographica Section E, and has been       #
# peer reviewed under the auspices of the IUCr Commission on Journals.       #
#                                                                            #
# Full details of the Crystallographic Information File format               #
# are given in the paper "The Crystallographic Information File (CIF):       #
# a New Standard Archive File for Crystallography" by S. R. Hall, F. H.      #
# Allen and I. D. Brown [Acta Cryst. (1991), A47, 655-685].                  #
#                                                                            #
# The current version of the core CIF dictionary is obtainable from          #
# ftp://ftp.iucr.org/pub/cif_core.dic.                                       #
#                                                                            #
# Software is freely available for graphical display of the structure(s)     #
# in this CIF. For information consult the CIF software page                 #
# http://www.iucr.org/resources/cif/software.                                #
#                                                                            #
# This file may be used for bona fide research purposes within the           #
# scientific community so long as proper attribution is given to the journal # 
# article from which it was obtained.                                        #
#                                                                            #
##############################################################################
data_I
_audit_creation_method     'form.cif (version 2.0)'
_journal_data_validation_number     ?
_journal_date_recd_electronic     2013-06-13
_journal_date_accepted     2013-10-03
_journal_name_full     'Acta Crystallographica, Section E'
_journal_year     2013
_journal_volume     69
_journal_issue     11
_journal_page_first     o1667
_journal_page_last     o1668
_journal_paper_category     QO
_journal_paper_doi     10.1107/S160053681302727X
_journal_coeditor_code     GK2581
_publ_contact_author_name     'Krzysztof Wozniak'
_publ_contact_author_address
;
Chemistry Department
University of Warsaw
Pasteura 1
02-093 Warszawa, Poland
;
_publ_contact_author_email     kwozniak@chem.uw.edu.pl
_publ_contact_author_fax     '48 22 822 5996'
_publ_contact_author_phone     '48 22 822 0211'
_publ_section_title
;
Bis(<i>L</i>-serinium) oxalate dihydrate: polymorph II
;
loop_
    _publ_author_name
    _publ_author_address
    'Kulik, Marta'
;
Chemistry Department
University of Warsaw
Pasteura 1
02-093 Warszawa, Poland
and
Centre of New Technologies
University of Warsaw
Zwirki i Wigury 93
02-089 Warszawa, Poland
;
    'Pazio, Aleksandra'
;
Chemistry Department
University of Warsaw
Pasteura 1
02-093 Warszawa, Poland
;
    'Wozniak, Krzysztof'
;
Chemistry Department
University of Warsaw
Pasteura 1
02-093 Warszawa, Poland
;
_database_code_depnum_ccdc_archive     'CCDC 964780'
_chemical_name_systematic
;
Bis(<i>L</i>-serinium) oxalate dihydrate
;
_chemical_name_common     ?
_chemical_formula_moiety     '2(C3 H8 N O3 +), C2 O4 2-, 2(H2 O)'
_chemical_formula_sum     'C8 H20 N2 O12'
_chemical_formula_structural     ?
_chemical_formula_analytical     ?
_chemical_formula_iupac     '2C3 H8 N O3 +, C2 O4 2-, 2H2 O'
_chemical_formula_weight     336.26
_chemical_melting_point     357
_symmetry_cell_setting     monoclinic
_symmetry_space_group_name_H-M     'P 21'
_symmetry_space_group_name_Hall     'P 2yb'
loop_
    _symmetry_equiv_pos_as_xyz
    'x, y, z'
    '-x, y+1/2, -z'
_cell_length_a     5.1524(2)
_cell_length_b     11.1467(4)
_cell_length_c     12.4478(5)
_cell_angle_alpha     90.00
_cell_angle_beta     99.967(4)
_cell_angle_gamma     90.00
_cell_volume     704.12(5)
_cell_formula_units_Z     2
_cell_measurement_reflns_used     8206
_cell_measurement_theta_min     1.66
_cell_measurement_theta_max     26.39
_cell_measurement_temperature     90(2)
_exptl_crystal_description     needle
_exptl_crystal_colour     colourless
_exptl_crystal_size_max     0.277
_exptl_crystal_size_mid     0.098
_exptl_crystal_size_min     0.075
_exptl_crystal_density_diffrn     1.586
_exptl_crystal_density_method     'not measured'
_exptl_crystal_F_000     356
_exptl_absorpt_coefficient_mu     0.152
_exptl_absorpt_correction_type     multi-scan
_exptl_absorpt_process_details
;
[SCALE3 ABSPACK (Blessing, 1995) and <i>CrysAlis PRO</i> (Agilent,
2012)]
;
_exptl_absorpt_correction_T_min     0.980
_exptl_absorpt_correction_T_max     1.000
_exptl_special_details     ?
_diffrn_ambient_temperature     90(2)
_diffrn_radiation_type     MoK\a
_diffrn_radiation_wavelength     0.71073
_diffrn_radiation_source     'Enhance (Mo) X-ray Source'
_diffrn_radiation_monochromator     'graphite'
_diffrn_measurement_device_type     'Agilent Xcalibur Opal'
_diffrn_measurement_device     '\k-geometry diffractometer'
_diffrn_measurement_method     '\w scans'
_diffrn_detector_area_resol_mean     8.4441
_diffrn_reflns_number     17202
_diffrn_reflns_av_R_equivalents     0.0304
_diffrn_reflns_av_sigmaI/netI     0.0521
_diffrn_reflns_theta_min     1.66
_diffrn_reflns_theta_max     26.39
_diffrn_reflns_theta_full     26.37
_diffrn_measured_fraction_theta_max     1.000
_diffrn_measured_fraction_theta_full     1.000
_diffrn_reflns_limit_h_min     -6
_diffrn_reflns_limit_h_max     6
_diffrn_reflns_limit_k_min     -13
_diffrn_reflns_limit_k_max     13
_diffrn_reflns_limit_l_min     -15
_diffrn_reflns_limit_l_max     15
_diffrn_reflns_reduction_process
;
Scaled and merged with Sortav (Blessing, 1995)
;
_diffrn_standards_number     0
_diffrn_standards_interval_time     0
_diffrn_standards_decay_%     .
_refine_special_details
;
Refinement of <i>F</i>^2^ against ALL reflections. The weighted <i>R</i>-factor
<i>wR</i> and goodness of fit <i>S</i> are based on <i>F</i>^2^, conventional
<i>R</i>-factors <i>R</i> are based on <i>F</i>, with <i>F</i> set to zero for
negative <i>F</i>^2^. The threshold expression of <i>F</i>^2^ >
2\s(<i>F</i>^2^) is used only for calculating <i>R</i>-factors(gt) <i>etc</i>.
and is not relevant to the choice of reflections for refinement.
<i>R</i>-factors based on <i>F</i>^2^ are statistically about twice as large
as those based on <i>F</i>, and <i>R</i>- factors based on ALL data will be
even larger.
;
_reflns_number_total     2876
_reflns_number_gt     2430
_reflns_threshold_expression     I>2sigma(I)
_refine_ls_structure_factor_coef     Fsqd
_refine_ls_matrix_type     full
_refine_ls_R_factor_all     0.0445
_refine_ls_R_factor_gt     0.0316
_refine_ls_wR_factor_gt     0.0621
_refine_ls_wR_factor_ref     0.0653
_refine_ls_goodness_of_fit_ref     1.009
_refine_ls_restrained_S_all     1.008
_refine_ls_number_reflns     2876
_refine_ls_number_parameters     217
_refine_ls_number_restraints     5
_refine_ls_number_constraints     0
_refine_ls_hydrogen_treatment     mixed
_refine_ls_weighting_scheme     calc
_refine_ls_weighting_details
                 'calc w=1/[\s^2^(Fo^2^)+(0.0288P)^2^] where P=(Fo^2^+2Fc^2^)/3'
_refine_ls_shift/su_max     0.000
_refine_ls_shift/su_mean     0.000
_refine_diff_density_max     0.170
_refine_diff_density_min     -0.174
_refine_ls_extinction_method     none
_refine_ls_abs_structure_details     'Flack (1983), 1367 Friedel pairs'
_refine_ls_abs_structure_Flack     -0.4(9)
loop_
    _atom_type_symbol
    _atom_type_description
    _atom_type_scat_dispersion_real
    _atom_type_scat_dispersion_imag
    _atom_type_scat_source
    'C' 'C' 0.0033 0.0016
                         'International Tables Vol C Tables 4.2.6.8 and 6.1.1.4'
    'H' 'H' 0.0000 0.0000
                         'International Tables Vol C Tables 4.2.6.8 and 6.1.1.4'
    'N' 'N' 0.0061 0.0033
                         'International Tables Vol C Tables 4.2.6.8 and 6.1.1.4'
    'O' 'O' 0.0106 0.0060
                         'International Tables Vol C Tables 4.2.6.8 and 6.1.1.4'
_computing_data_collection
;
<i>CrysAlis PRO</i> (Agilent, 2012)
;
_computing_cell_refinement
;
<i>CrysAlis PRO</i> (Agilent, 2012)
;
_computing_data_reduction
;
<i>CrysAlis PRO</i> (Agilent, 2012) and SORTAV (Blessing, 1995)
;
_computing_structure_solution     'SHELXS97 (Sheldrick, 2008)'
_computing_structure_refinement     'SHELXL97 (Sheldrick, 2008)'
_computing_molecular_graphics
;
ORTEP-3 for Windows (Farrugia, 2012) and DIAMOND (Brandenburg,
1999)
;
loop_
    _atom_site_type_symbol
    _atom_site_label
    _atom_site_fract_x
    _atom_site_fract_y
    _atom_site_fract_z
    _atom_site_U_iso_or_equiv
    _atom_site_adp_type
    _atom_site_calc_flag
    _atom_site_refinement_flags
    _atom_site_occupancy
    _atom_site_symmetry_multiplicity
    _atom_site_disorder_assembly
    _atom_site_disorder_group
    C C1 0.4625(4) 0.52285(19) 0.52693(16) 0.0118(4) Uani d . 1 1 . .
    C C2 0.2932(4) 0.63226(18) 0.49184(14) 0.0116(4) Uani d . 1 1 . .
    H H2 0.3931 0.7053 0.5150 0.014 Uiso calc R 1 1 . .
    C C3 0.0458(4) 0.62912(19) 0.54164(15) 0.0130(4) Uani d . 1 1 . .
    H H3A -0.0591 0.5602 0.5133 0.016 Uiso calc R 1 1 . .
    H H3B 0.0944 0.6192 0.6200 0.016 Uiso calc R 1 1 . .
    C C4 0.0979(4) 0.39834(17) 0.75125(15) 0.0090(4) Uani d . 1 1 . .
    C C5 0.3329(4) 0.30988(18) 0.76828(15) 0.0091(4) Uani d . 1 1 . .
    C C11 0.9862(4) 0.69260(18) 1.00499(16) 0.0110(4) Uani d . 1 1 . .
    C C12 0.7188(4) 0.63044(18) 0.98188(14) 0.0099(4) Uani d . 1 1 . .
    H H12 0.5875 0.6845 1.0039 0.012 Uiso calc R 1 1 . .
    C C13 0.7174(4) 0.51374(18) 1.04585(16) 0.0127(4) Uani d . 1 1 . .
    H H13A 0.8354 0.4565 1.0207 0.015 Uiso calc R 1 1 . .
    H H13B 0.7810 0.5290 1.1226 0.015 Uiso calc R 1 1 . .
    N N1 0.2229(3) 0.62971(16) 0.37022(12) 0.0123(4) Uani d . 1 1 . .
    H H1A 0.1372 0.5620 0.3493 0.015 Uiso calc R 1 1 . .
    H H1B 0.3692 0.6334 0.3414 0.015 Uiso calc R 1 1 . .
    H H1C 0.1204 0.6922 0.3475 0.015 Uiso calc R 1 1 . .
    N N2 0.6468(3) 0.60909(15) 0.86212(12) 0.0111(4) Uani d . 1 1 . .
    H H2A 0.4974 0.5674 0.8483 0.013 Uiso calc R 1 1 . .
    H H2B 0.7747 0.5679 0.8391 0.013 Uiso calc R 1 1 . .
    H H2C 0.6253 0.6792 0.8274 0.013 Uiso calc R 1 1 . .
    O O1 0.5153(3) 0.44889(13) 0.46302(11) 0.0160(3) Uani d . 1 1 . .
    O O2 0.5432(3) 0.51993(13) 0.63342(10) 0.0136(3) Uani d . 1 1 . .
    H H2D 0.6541 0.4670 0.6485 0.020 Uiso calc R 1 1 . .
    O O3 -0.1098(3) 0.73504(12) 0.51957(10) 0.0145(3) Uani d . 1 1 . .
    H H3 -0.1608 0.7412 0.4537 0.022 Uiso calc R 1 1 . .
    O O4 0.3329(3) 0.22639(12) 0.70100(10) 0.0127(3) Uani d . 1 1 . .
    O O5 0.5089(3) 0.32894(12) 0.85114(10) 0.0118(3) Uani d . 1 1 . .
    O O6 -0.0945(3) 0.36793(12) 0.67897(10) 0.0113(3) Uani d . 1 1 . .
    O O7 0.1134(3) 0.49023(12) 0.80848(11) 0.0131(3) Uani d . 1 1 . .
    O O9 0.9872(3) 0.40357(13) 0.31699(11) 0.0172(3) Uani d D 1 1 . .
    O O8 0.4472(3) 0.34223(13) 0.22167(11) 0.0154(3) Uani d D 1 1 . .
    O O11 1.0996(3) 0.72817(12) 0.93378(11) 0.0139(3) Uani d . 1 1 . .
    O O12 1.0685(3) 0.70526(12) 1.11088(10) 0.0134(3) Uani d . 1 1 . .
    H H12A 1.2031 0.7460 1.1213 0.020 Uiso calc R 1 1 . .
    O O13 0.4594(3) 0.46436(13) 1.03248(11) 0.0151(3) Uani d . 1 1 . .
    H H13 0.4326 0.4231 0.9771 0.023 Uiso calc R 1 1 . .
    H H9A 0.8281(17) 0.388(2) 0.2924(17) 0.023 Uiso d D 1 1 . .
    H H9B 1.028(4) 0.3640(18) 0.3750(11) 0.023 Uiso d D 1 1 . .
    H H8A 0.316(3) 0.365(2) 0.2477(18) 0.023 Uiso d D 1 1 . .
    H H8B 0.428(5) 0.3845(18) 0.1648(12) 0.023 Uiso d D 1 1 . .
loop_
    _atom_site_aniso_label
    _atom_site_aniso_U_11
    _atom_site_aniso_U_22
    _atom_site_aniso_U_33
    _atom_site_aniso_U_12
    _atom_site_aniso_U_13
    _atom_site_aniso_U_23
    C1 0.0076(10) 0.0142(11) 0.0139(11) -0.0019(9) 0.0027(8) 0.0010(9)
    C2 0.0106(11) 0.0128(10) 0.0109(10) 0.0007(9) 0.0004(8) 0.0002(9)
    C3 0.0132(11) 0.0128(10) 0.0129(10) 0.0019(9) 0.0021(9) 0.0006(9)
    C4 0.0111(11) 0.0082(10) 0.0078(10) -0.0013(9) 0.0025(8) 0.0036(8)
    C5 0.0070(10) 0.0105(10) 0.0105(10) -0.0028(8) 0.0036(8) 0.0029(8)
    C11 0.0113(10) 0.0064(10) 0.0148(10) 0.0020(8) 0.0004(8) -0.0018(8)
    C12 0.0104(10) 0.0133(10) 0.0057(9) 0.0009(8) 0.0011(8) -0.0010(8)
    C13 0.0118(11) 0.0136(11) 0.0117(10) -0.0039(9) -0.0008(8) 0.0014(8)
    N1 0.0112(9) 0.0135(9) 0.0121(8) 0.0019(7) 0.0018(7) 0.0036(7)
    N2 0.0125(9) 0.0099(9) 0.0100(8) -0.0020(7) -0.0001(7) -0.0008(7)
    O1 0.0159(8) 0.0155(8) 0.0149(8) 0.0046(7) -0.0022(6) -0.0025(6)
    O2 0.0128(8) 0.0165(8) 0.0107(8) 0.0072(6) 0.0002(6) 0.0024(6)
    O3 0.0160(8) 0.0160(8) 0.0108(7) 0.0071(6) 0.0003(6) 0.0004(6)
    O4 0.0137(7) 0.0114(7) 0.0126(7) 0.0015(6) 0.0013(6) -0.0042(6)
    O5 0.0094(7) 0.0144(8) 0.0107(7) 0.0015(6) -0.0009(6) -0.0009(6)
    O6 0.0114(7) 0.0102(7) 0.0107(7) 0.0012(6) -0.0023(6) -0.0009(5)
    O7 0.0119(7) 0.0123(8) 0.0143(7) 0.0014(6) 0.0004(6) -0.0034(6)
    O9 0.0154(8) 0.0188(9) 0.0160(8) -0.0037(7) -0.0017(7) 0.0029(7)
    O8 0.0183(8) 0.0149(8) 0.0137(8) 0.0000(7) 0.0051(7) 0.0014(6)
    O11 0.0138(7) 0.0161(7) 0.0124(7) -0.0030(6) 0.0036(6) -0.0001(6)
    O12 0.0092(7) 0.0192(8) 0.0117(7) -0.0074(6) 0.0013(5) -0.0038(6)
    O13 0.0171(8) 0.0161(8) 0.0113(7) -0.0083(6) 0.0004(6) -0.0023(6)
_geom_special_details
;
 All esds (except the esd in the dihedral angle between two l.s. planes)
 are estimated using the full covariance matrix.  The cell esds are taken
 into account individually in the estimation of esds in distances, angles
 and torsion angles; correlations between esds in cell parameters are only
 used when they are defined by crystal symmetry.  An approximate (isotropic)
 treatment of cell esds is used for estimating esds involving l.s. planes.
;
loop_
    _geom_bond_atom_site_label_1
    _geom_bond_atom_site_label_2
    _geom_bond_site_symmetry_2
    _geom_bond_distance
    _geom_bond_publ_flag
    C1 O1 . 1.209(2) ?
    C1 O2 . 1.319(2) ?
    C1 C2 . 1.519(3) ?
    C2 N1 . 1.495(2) ?
    C2 C3 . 1.511(3) ?
    C2 H2 . 0.9800 ?
    C3 O3 . 1.427(2) ?
    C3 H3A . 0.9700 ?
    C3 H3B . 0.9700 ?
    C4 O7 . 1.242(2) ?
    C4 O6 . 1.264(2) ?
    C4 C5 . 1.547(3) ?
    C5 O4 . 1.252(2) ?
    C5 O5 . 1.268(2) ?
    C11 O11 . 1.210(2) ?
    C11 O12 . 1.321(2) ?
    C11 C12 . 1.524(3) ?
    C12 N2 . 1.492(2) ?
    C12 C13 . 1.526(3) ?
    C12 H12 . 0.9800 ?
    C13 O13 . 1.422(2) ?
    C13 H13A . 0.9700 ?
    C13 H13B . 0.9700 ?
    N1 H1A . 0.8900 ?
    N1 H1B . 0.8900 ?
    N1 H1C . 0.8900 ?
    N2 H2A . 0.8900 ?
    N2 H2B . 0.8900 ?
    N2 H2C . 0.8900 ?
    O2 H2D . 0.8200 ?
    O3 H3 . 0.8200 ?
    O9 H9A . 0.843(5) ?
    O9 H9B . 0.841(5) ?
    O8 H8A . 0.838(5) ?
    O8 H8B . 0.842(5) ?
    O12 H12A . 0.8200 ?
    O13 H13 . 0.8200 ?
loop_
    _geom_angle_atom_site_label_1
    _geom_angle_atom_site_label_2
    _geom_angle_atom_site_label_3
    _geom_angle_site_symmetry_1
    _geom_angle_site_symmetry_3
    _geom_angle
    _geom_angle_publ_flag
    O1 C1 O2 . . 125.23(19) ?
    O1 C1 C2 . . 122.80(17) ?
    O2 C1 C2 . . 111.96(17) ?
    N1 C2 C3 . . 109.96(16) ?
    N1 C2 C1 . . 107.60(15) ?
    C3 C2 C1 . . 110.29(17) ?
    N1 C2 H2 . . 109.7 ?
    C3 C2 H2 . . 109.7 ?
    C1 C2 H2 . . 109.7 ?
    O3 C3 C2 . . 112.81(17) ?
    O3 C3 H3A . . 109.0 ?
    C2 C3 H3A . . 109.0 ?
    O3 C3 H3B . . 109.0 ?
    C2 C3 H3B . . 109.0 ?
    H3A C3 H3B . . 107.8 ?
    O7 C4 O6 . . 126.43(19) ?
    O7 C4 C5 . . 118.41(16) ?
    O6 C4 C5 . . 115.16(16) ?
    O4 C5 O5 . . 125.86(18) ?
    O4 C5 C4 . . 118.22(16) ?
    O5 C5 C4 . . 115.92(16) ?
    O11 C11 O12 . . 125.74(19) ?
    O11 C11 C12 . . 123.09(18) ?
    O12 C11 C12 . . 111.14(16) ?
    N2 C12 C11 . . 108.76(15) ?
    N2 C12 C13 . . 111.26(16) ?
    C11 C12 C13 . . 112.01(16) ?
    N2 C12 H12 . . 108.2 ?
    C11 C12 H12 . . 108.2 ?
    C13 C12 H12 . . 108.2 ?
    O13 C13 C12 . . 110.96(16) ?
    O13 C13 H13A . . 109.4 ?
    C12 C13 H13A . . 109.4 ?
    O13 C13 H13B . . 109.4 ?
    C12 C13 H13B . . 109.4 ?
    H13A C13 H13B . . 108.0 ?
    C2 N1 H1A . . 109.5 ?
    C2 N1 H1B . . 109.5 ?
    H1A N1 H1B . . 109.5 ?
    C2 N1 H1C . . 109.5 ?
    H1A N1 H1C . . 109.5 ?
    H1B N1 H1C . . 109.5 ?
    C12 N2 H2A . . 109.5 ?
    C12 N2 H2B . . 109.5 ?
    H2A N2 H2B . . 109.5 ?
    C12 N2 H2C . . 109.5 ?
    H2A N2 H2C . . 109.5 ?
    H2B N2 H2C . . 109.5 ?
    C1 O2 H2D . . 109.5 ?
    C3 O3 H3 . . 109.5 ?
    H9A O9 H9B . . 107(2) ?
    H8A O8 H8B . . 100(2) ?
    C11 O12 H12A . . 109.5 ?
    C13 O13 H13 . . 109.5 ?
loop_
    _geom_torsion_atom_site_label_1
    _geom_torsion_atom_site_label_2
    _geom_torsion_atom_site_label_3
    _geom_torsion_atom_site_label_4
    _geom_torsion_site_symmetry_1
    _geom_torsion_site_symmetry_2
    _geom_torsion_site_symmetry_3
    _geom_torsion_site_symmetry_4
    _geom_torsion
    _geom_torsion_publ_flag
    O1 C1 C2 N1 . . . . -2.1(3) ?
    O2 C1 C2 N1 . . . . 177.53(16) ?
    O1 C1 C2 C3 . . . . 117.8(2) ?
    O2 C1 C2 C3 . . . . -62.5(2) ?
    N1 C2 C3 O3 . . . . -66.8(2) ?
    C1 C2 C3 O3 . . . . 174.68(15) ?
    O7 C4 C5 O4 . . . . -170.34(17) ?
    O6 C4 C5 O4 . . . . 10.0(2) ?
    O7 C4 C5 O5 . . . . 10.2(2) ?
    O6 C4 C5 O5 . . . . -169.46(16) ?
    O11 C11 C12 N2 . . . . 7.0(3) ?
    O12 C11 C12 N2 . . . . -175.16(15) ?
    O11 C11 C12 C13 . . . . 130.4(2) ?
    O12 C11 C12 C13 . . . . -51.8(2) ?
    N2 C12 C13 O13 . . . . -64.5(2) ?
    C11 C12 C13 O13 . . . . 173.51(15) ?
loop_
    _geom_hbond_atom_site_label_D
    _geom_hbond_atom_site_label_H
    _geom_hbond_atom_site_label_A
    _geom_hbond_site_symmetry_A
    _geom_hbond_distance_DH
    _geom_hbond_distance_HA
    _geom_hbond_distance_DA
    _geom_hbond_angle_DHA
    N1 H1A O9 1_455 0.89 1.94 2.826(2) 172.3
    N1 H1B O4 2_656 0.89 2.00 2.809(2) 150.9
    N1 H1C O6 2_556 0.89 1.99 2.779(2) 147.5
    N1 H1C O4 2_556 0.89 2.34 3.044(2) 136.1
    N2 H2A O7 . 0.89 2.14 3.020(2) 172.2
    N2 H2A O5 . 0.89 2.66 3.200(2) 120.2
    N2 H2B O7 1_655 0.89 2.04 2.922(2) 169.4
    N2 H2C O8 2_656 0.89 1.93 2.811(2) 168.4
    O2 H2D O6 1_655 0.82 1.69 2.5122(19) 174.5
    O3 H3 O4 2_556 0.82 1.98 2.7887(18) 167.7
    O8 H8A O9 1_455 0.838(5) 2.075(6) 2.910(2) 174(2)
    O8 H8B O13 1_554 0.842(5) 1.903(8) 2.730(2) 167(2)
    O9 H9A O8 . 0.843(5) 2.070(6) 2.911(2) 175(2)
    O9 H9B O3 2_646 0.841(5) 1.943(8) 2.7607(19) 164(2)
    O12 H12A O5 2_757 0.82 1.73 2.5513(19) 177.4
    O13 H13 O5 . 0.82 1.98 2.7637(19) 159.1
    O13 H13 O7 . 0.82 2.55 3.0521(19) 121.2
_iucr_refine_instructions_details
;
TITL
CELL  0.71073   5.1524  11.1467  12.4478   90.000   99.967   90.000
ZERR     2.00   0.0002   0.0004   0.0005    0.000    0.004    0.000
LATT  -1
SYMM  - X, 1/2 + Y, - Z
SFAC  C    H    N    O
UNIT  16   40   4    24
MERG   2
DFIX 0.840 0.005 O8 H8A O8 H8B
DFIX 0.840 0.005 O9 H9A O9 H9B
EQIV $1 -1+X,+Y,+Z
EQIV $2 +X,+Y,-1+Z
EQIV $3 1-X,-0.5+Y,1-Z
EQIV $4 1+X,+Y,+Z
EQIV $5 1-X,0.5+Y,1-Z
EQIV $6 -X,0.5+Y,1-Z
EQIV $7 2-X,0.5+Y,2-Z
HTAB  N1 O9_$1
HTAB  N1 O4_$5
HTAB  N1 O6_$6
HTAB  N1 O4_$6
HTAB  N2 O7
HTAB  N2 O5
HTAB  N2 O7_$4
HTAB  N2 O8_$5
HTAB  O2 O6_$4
HTAB  O3 O4_$6
HTAB  O8 O9_$1
HTAB  O8 O13_$2
HTAB  O9 O8
HTAB  O9 O3_$3
HTAB  O12 O5_$7
HTAB  O13 O5
HTAB  O13 O7
FMAP   2
PLAN    3
ACTA
BOND
BOND   $H
CONF
L.S.  20
WGHT    0.028800
FVAR       5.74100
C1    1    0.462541    0.522848    0.526931    11.00000    0.00755    0.01417 =
         0.01394    0.00104    0.00270   -0.00193
C2    1    0.293175    0.632256    0.491844    11.00000    0.01057    0.01282 =
         0.01085    0.00022    0.00038    0.00071
AFIX  13
H2    2    0.393128    0.705336    0.514981    11.00000   -1.20000
AFIX   0
C3    1    0.045836    0.629119    0.541639    11.00000    0.01322    0.01282 =
         0.01289    0.00061    0.00211    0.00195
AFIX  23
H3A   2   -0.059123    0.560199    0.513321    11.00000   -1.20000
H3B   2    0.094358    0.619226    0.619966    11.00000   -1.20000
AFIX   0
C4    1    0.097878    0.398342    0.751253    11.00000    0.01114    0.00824 =
         0.00777    0.00362    0.00248   -0.00130
C5    1    0.332857    0.309877    0.768279    11.00000    0.00703    0.01045 =
         0.01052    0.00295    0.00364   -0.00277
C11   1    0.986236    0.692596    1.004989    11.00000    0.01128    0.00636 =
         0.01480   -0.00178    0.00038    0.00197
C12   1    0.718840    0.630444    0.981875    11.00000    0.01043    0.01333 =
         0.00571   -0.00099    0.00114    0.00092
AFIX  13
H12   2    0.587517    0.684534    1.003866    11.00000   -1.20000
AFIX   0
C13   1    0.717434    0.513744    1.045850    11.00000    0.01182    0.01363 =
         0.01167    0.00141   -0.00081   -0.00387
AFIX  23
H13A  2    0.835409    0.456464    1.020712    11.00000   -1.20000
H13B  2    0.781034    0.529036    1.122605    11.00000   -1.20000
AFIX   0
N1    3    0.222872    0.629714    0.370219    11.00000    0.01118    0.01347 =
         0.01208    0.00360    0.00179    0.00190
AFIX 137
H1A   2    0.137186    0.562030    0.349304    11.00000   -1.20000
H1B   2    0.369199    0.633409    0.341426    11.00000   -1.20000
H1C   2    0.120373    0.692189    0.347509    11.00000   -1.20000
AFIX   0
N2    3    0.646780    0.609091    0.862124    11.00000    0.01249    0.00994 =
         0.01002   -0.00084   -0.00006   -0.00201
AFIX 137
H2A   2    0.497353    0.567432    0.848338    11.00000   -1.20000
H2B   2    0.774731    0.567944    0.839143    11.00000   -1.20000
H2C   2    0.625258    0.679157    0.827439    11.00000   -1.20000
AFIX   0
O1    4    0.515307    0.448889    0.463024    11.00000    0.01587    0.01555 =
         0.01486   -0.00253   -0.00224    0.00460
O2    4    0.543160    0.519933    0.633420    11.00000    0.01280    0.01652 =
         0.01069    0.00240    0.00021    0.00724
AFIX 147
H2D   2    0.654122    0.467050    0.648485    11.00000   -1.50000
AFIX   0
O3    4   -0.109780    0.735042    0.519574    11.00000    0.01604    0.01603 =
         0.01075    0.00037    0.00032    0.00714
AFIX 147
H3    2   -0.160757    0.741152    0.453651    11.00000   -1.50000
AFIX   0
O4    4    0.332907    0.226392    0.700999    11.00000    0.01374    0.01139 =
         0.01256   -0.00419    0.00131    0.00153
O5    4    0.508852    0.328945    0.851139    11.00000    0.00941    0.01439 =
         0.01066   -0.00088   -0.00086    0.00155
O6    4   -0.094498    0.367927    0.678968    11.00000    0.01140    0.01025 =
         0.01072   -0.00089   -0.00229    0.00117
O7    4    0.113381    0.490227    0.808479    11.00000    0.01192    0.01233 =
         0.01428   -0.00344    0.00039    0.00142
O9    4    0.987237    0.403567    0.316994    11.00000    0.01535    0.01882 =
         0.01599    0.00293   -0.00170   -0.00375
O8    4    0.447224    0.342232    0.221671    11.00000    0.01832    0.01489 =
         0.01369    0.00145    0.00508    0.00001
O11   4    1.099597    0.728170    0.933776    11.00000    0.01382    0.01611 =
         0.01236   -0.00006    0.00357   -0.00299
O12   4    1.068541    0.705260    1.110884    11.00000    0.00920    0.01919 =
         0.01165   -0.00381    0.00128   -0.00739
AFIX 147
H12A  2    1.203074    0.746000    1.121277    11.00000   -1.50000
AFIX   0
O13   4    0.459361    0.464361    1.032481    11.00000    0.01713    0.01609 =
         0.01129   -0.00227    0.00041   -0.00827
AFIX 147
H13   2    0.432622    0.423069    0.977147    11.00000   -1.50000
AFIX   0
H9A   2    0.828062    0.387907    0.292394    11.00000   -1.50000
H9B   2    1.027941    0.363951    0.374988    11.00000   -1.50000
H8A   2    0.316064    0.365142    0.247696    11.00000   -1.50000
H8B   2    0.428311    0.384476    0.164776    11.00000   -1.50000
HKLF 4
REM
REM R1 =  0.0316 for   2430 Fo > 4sig(Fo)  and  0.0445 for all   2876 data
REM    217 parameters refined using      5 restraints
END
;
