# Supplementary material for: Bis(l-serinium) oxalate dihydrate: polymorph II
Source: Acta Crystallogr Sect E Struct Rep Online. 2013 Oct 19;69(Pt 11):o1667–8. doi: 10.1107/S160053681302727X (PMC3884326; doi:10.1107/S160053681302727X)
Supplement: Supplementary file 2 [file e-69-o1667-Isup2.hkl]

# 
# h,k,l, Fc-squared, Fo-squared, sigma(Fo-squared) and status flag 
# 
data_I
_shelx_title ' ' 
_shelx_refln_list_code          4 
_shelx_F_calc_maximum       97.16 
_exptl_crystal_F_000       356.00 
_reflns_d_resolution_high  0.8000 
 
loop_ 
 _symmetry_equiv_pos_as_xyz 
 'x, y, z' 
 '-x, y+1/2, -z' 
 
_cell_length_a     5.1524 
_cell_length_b    11.1467 
_cell_length_c    12.4478 
_cell_angle_alpha  90.000 
_cell_angle_beta   99.967 
_cell_angle_gamma  90.000 
 
_shelx_F_squared_multiplier     1.000 
 
loop_ 
 _refln_index_h 
 _refln_index_k 
 _refln_index_l 
 _refln_F_squared_calc 
 _refln_F_squared_meas 
 _refln_F_squared_sigma 
 _refln_observed_status 
   1 -13   0      150.93      131.75     13.53 o 
   2 -13   0       52.97       73.30     12.95 o 
   0 -12   0      171.28      160.40     17.69 o 
   1 -12   0      150.43      152.32      9.34 o 
   2 -12   0       50.88       54.08      7.91 o 
   3 -12   0       45.02       46.56     13.26 o 
   1 -11   0       30.89       34.81      5.83 o 
   2 -11   0       53.98       57.04      8.60 o 
   3 -11   0       23.69       23.41      7.24 o 
   0 -10   0     1034.31     1015.34     26.92 o 
   1 -10   0      374.76      388.60     12.54 o 
   2 -10   0        4.95        9.11      6.20 o 
   3 -10   0      201.33      203.28     11.00 o 
   4 -10   0       73.45       69.95     12.00 o 
   1  -9   0       19.98       22.63      5.91 o 
   2  -9   0      329.94      330.43     11.21 o 
   3  -9   0       38.16       51.45     30.15 o 
   4  -9   0       21.55       35.88      8.34 o 
   0  -8   0     1235.34     1250.26     29.94 o 
   1  -8   0      299.10      298.03      8.02 o 
   2  -8   0      286.71      294.30     12.16 o 
   3  -8   0       59.18       62.76      8.58 o 
   4  -8   0      140.20      156.53     10.39 o 
   5  -8   0      118.99      107.69     16.30 o 
   1  -7   0       41.31       59.00      5.89 o 
   2  -7   0       31.92       30.68      4.36 o 
   3  -7   0        3.63       10.17      5.49 o 
   4  -7   0       44.26       58.14     11.13 o 
   5  -7   0       66.08       74.98     15.42 o 
   0  -6   0      412.72      415.69     13.09 o 
   1  -6   0     1851.28     1802.73     31.13 o 
   2  -6   0      375.09      390.93     11.43 o 
   3  -6   0      144.68      166.04     10.70 o 
   4  -6   0      235.77      222.84      9.82 o 
   5  -6   0       23.54       25.15      9.63 o 
   1  -5   0      314.28      330.38      9.66 o 
   2  -5   0      177.17      164.15      5.92 o 
   3  -5   0      256.34      248.52      8.94 o 
   4  -5   0       53.72       55.48     10.50 o 
   5  -5   0       10.70        7.33      8.95 o 
   0  -4   0      996.41      977.04     24.92 o 
   1  -4   0     1705.00     1679.41     31.83 o 
   2  -4   0      280.63      289.81      9.64 o 
   3  -4   0      324.02      296.60     12.90 o 
   4  -4   0       95.85       86.78      6.96 o 
   5  -4   0       73.62       61.32      8.18 o 
   6  -4   0        7.46        4.14     13.25 o 
   1  -3   0      234.23      195.21      6.52 o 
   2  -3   0       79.59       69.23      4.04 o 
   3  -3   0       87.57       97.85      8.54 o 
   4  -3   0        8.96        6.05      6.99 o 
   5  -3   0       76.29       86.59     14.03 o 
   6  -3   0       16.76       13.76     15.26 o 
   0  -2   0       44.44       27.66      2.54 o 
   1  -2   0     2304.58     2186.27     37.20 o 
   2  -2   0     2170.68     2268.77     48.20 o 
   3  -2   0      992.63     1039.48     21.60 o 
   4  -2   0      228.36      231.67     12.51 o 
   5  -2   0       31.81       29.67     15.30 o 
   6  -2   0       11.67       10.73     13.79 o 
   1  -1   0      174.54      160.94      4.28 o 
   2  -1   0     2130.41     2076.11     50.07 o 
   3  -1   0      164.07      160.88      6.98 o 
   4  -1   0       27.19       28.67      3.88 o 
   5  -1   0      147.83      132.91     16.00 o 
   6  -1   0       28.32       45.19     16.79 o 
   1   0   0       15.85       15.41      1.54 o 
   2   0   0     3614.52     3633.24     63.81 o 
   3   0   0       47.12       37.46      3.18 o 
   4   0   0       45.46       51.51      4.52 o 
   5   0   0      902.28      901.46     19.81 o 
   6   0   0        0.34        4.83     12.94 o 
   1   1   0      174.42      163.87      4.26 o 
   2   1   0     2130.28     2114.25     80.49 o 
   3   1   0      163.79      160.08      6.18 o 
   4   1   0       27.31       28.78      4.25 o 
   5   1   0      147.65      155.13     10.49 o 
   6   1   0       28.33       31.47      8.69 o 
   0   2   0       44.13       27.45      2.58 o 
   1   2   0     2304.85     2148.97     35.23 o 
   2   2   0     2170.31     2226.36     60.13 o 
   3   2   0      992.63     1010.65     18.65 o 
   4   2   0      229.13      230.30     14.71 o 
   5   2   0       32.00       38.71      8.60 o 
   6   2   0       11.57        3.44     10.08 o 
   1   3   0      234.62      204.87      6.94 o 
   2   3   0       79.65       68.07      5.23 o 
   3   3   0       87.68       99.28      6.66 o 
   4   3   0        9.10       10.24      9.03 o 
   5   3   0       76.22       94.08      8.70 o 
   6   3   0       16.73       17.61     12.10 o 
   0   4   0      994.30      962.62     23.04 o 
   1   4   0     1704.29     1666.36     36.65 o 
   2   4   0      280.59      291.53      6.54 o 
   3   4   0      323.86      300.27     11.44 o 
   4   4   0       95.86      103.31      9.45 o 
   5   4   0       73.82       77.83     15.17 o 
   6   4   0        7.41       12.13     12.04 o 
   1   5   0      313.98      331.64      7.87 o 
   2   5   0      176.64      158.97      7.35 o 
   3   5   0      256.52      250.95      6.96 o 
   4   5   0       53.52       58.13      4.43 o 
   5   5   0       10.74       21.37      9.75 o 
   0   6   0      412.25      433.42     11.46 o 
   1   6   0     1851.57     1835.95     31.48 o 
   2   6   0      375.63      396.68     12.46 o 
   3   6   0      145.15      155.37      7.75 o 
   4   6   0      236.20      224.01     12.50 o 
   5   6   0       23.44       13.32      8.69 o 
   1   7   0       41.26       50.55      4.01 o 
   2   7   0       31.89       24.95      3.10 o 
   3   7   0        3.60        7.81      7.32 o 
   4   7   0       44.45       41.46      6.10 o 
   5   7   0       66.32       72.52     11.00 o 
   0   8   0     1237.48     1207.58     30.91 o 
   1   8   0      299.01      296.12      7.62 o 
   2   8   0      286.36      287.93      8.46 o 
   3   8   0       59.14       60.93      6.02 o 
   4   8   0      139.83      144.99     10.33 o 
   5   8   0      119.72       93.05     20.47 o 
   1   9   0       19.86       20.85      4.02 o 
   2   9   0      329.77      335.99     10.32 o 
   3   9   0       38.49       31.90      6.56 o 
   4   9   0       21.58       24.99     10.85 o 
   0  10   0     1033.31     1049.94     30.66 o 
   1  10   0      374.46      371.99     10.76 o 
   2  10   0        5.02        8.80      4.85 o 
   3  10   0      201.64      214.13      9.60 o 
   4  10   0       73.39       78.40     13.16 o 
   1  11   0       30.76       16.51      7.04 o 
   2  11   0       54.00       53.96     11.56 o 
   3  11   0       23.72       22.07     11.72 o 
   0  12   0      170.90      144.56     16.58 o 
   1  12   0      150.34      168.61     11.26 o 
   2  12   0       50.91       41.40     11.80 o 
   3  12   0       44.86       58.76      9.42 o 
   1  13   0      150.82      144.62     15.80 o 
   2  13   0       52.94       41.92      9.11 o 
  -2 -13   1       41.14       52.77     16.90 o 
  -1 -13   1      155.77      137.77     13.46 o 
   0 -13   1       47.21       41.75     10.08 o 
   1 -13   1        5.61       14.34      8.22 o 
   2 -13   1        5.27        6.76      9.24 o 
  -3 -12   1      484.10      515.65     22.48 o 
  -2 -12   1      132.30      142.20     10.80 o 
  -1 -12   1      419.74      425.53     15.23 o 
   0 -12   1       14.58       11.98      7.11 o 
   1 -12   1        8.85       11.65      8.83 o 
   2 -12   1       68.22       58.83      9.70 o 
   3 -12   1        1.45       14.35      9.23 o 
  -3 -11   1      115.84      113.17     10.19 o 
  -2 -11   1       59.50       58.43      7.34 o 
  -1 -11   1      352.01      329.08     12.09 o 
   0 -11   1      112.90      100.71     10.33 o 
   1 -11   1      108.91      107.92      8.22 o 
   2 -11   1        1.20       -5.05     10.84 o 
   3 -11   1       65.48       52.83     11.30 o 
  -4 -10   1      153.41      158.48     12.47 o 
  -3 -10   1        6.88        9.49     12.35 o 
  -2 -10   1       50.29       46.03      6.32 o 
  -1 -10   1        0.59       -5.02      8.87 o 
   0 -10   1      237.13      245.58      9.60 o 
   1 -10   1      203.02      211.35      8.44 o 
   2 -10   1       59.11       54.72      9.66 o 
   3 -10   1       93.83      101.14     12.98 o 
   4 -10   1       32.10       27.87     11.39 o 
  -4  -9   1       48.36       49.63     12.60 o 
  -3  -9   1        1.10        3.00      6.25 o 
  -2  -9   1      415.20      415.16     12.05 o 
  -1  -9   1      472.25      489.58     11.68 o 
   0  -9   1       34.34       44.63      5.30 o 
   1  -9   1       11.50        9.31      4.33 o 
   2  -9   1       75.43       89.35     12.01 o 
   3  -9   1      291.73      286.25     26.45 o 
   4  -9   1      125.37      118.14      9.69 o 
  -5  -8   1       27.93       31.44     10.73 o 
  -4  -8   1       42.46       45.56     13.52 o 
  -3  -8   1       35.17       27.63      8.74 o 
  -2  -8   1      665.53      674.66     16.87 o 
  -1  -8   1       46.15       46.54      4.02 o 
   0  -8   1      604.91      605.21     19.28 o 
   1  -8   1      194.73      192.04      6.61 o 
   2  -8   1      181.76      175.88      9.92 o 
   3  -8   1      116.28      120.92      8.04 o 
   4  -8   1       17.79       10.73      8.07 o 
   5  -8   1       19.80       33.77      9.89 o 
  -5  -7   1      152.44      147.33     14.60 o 
  -4  -7   1      194.31      189.02     15.87 o 
  -3  -7   1      313.53      313.94     12.08 o 
  -2  -7   1       46.00       31.95      4.49 o 
  -1  -7   1      183.11      178.58      6.34 o 
   0  -7   1      242.79      253.49     10.25 o 
   1  -7   1      935.28      971.71     19.13 o 
   2  -7   1      174.63      177.12      7.69 o 
   3  -7   1        1.76        2.44      5.54 o 
   4  -7   1       75.20       80.09     11.03 o 
   5  -7   1        5.91      -11.06     15.26 o 
  -5  -6   1       59.16       53.05      8.54 o 
  -4  -6   1       63.47       61.80      7.56 o 
  -3  -6   1      423.74      448.19     15.39 o 
  -2  -6   1       79.70       90.48      6.07 o 
  -1  -6   1      279.09      275.37      6.92 o 
   0  -6   1      244.95      254.30      6.39 o 
   1  -6   1      468.83      508.07     11.55 o 
   2  -6   1      142.13      126.82      7.26 o 
   3  -6   1       96.92      114.14      6.79 o 
   4  -6   1       83.16       68.07      8.03 o 
   5  -6   1      111.40      109.52     11.28 o 
  -5  -5   1       35.34       17.24      7.50 o 
  -4  -5   1      544.84      534.20     14.21 o 
  -3  -5   1       73.81       72.94      4.54 o 
  -2  -5   1      785.81      798.89     15.71 o 
  -1  -5   1     1089.34     1139.91     20.02 o 
   0  -5   1      102.27       91.82      4.00 o 
   1  -5   1      922.54      943.65     18.42 o 
   2  -5   1       72.05       69.29      4.58 o 
   3  -5   1      501.01      499.56     12.38 o 
   4  -5   1      101.79       98.22      6.24 o 
   5  -5   1       22.33       28.84      9.85 o 
  -6  -4   1       12.09       -4.81     13.80 o 
  -5  -4   1       37.16       44.57     12.34 o 
  -4  -4   1        4.35        2.81      8.43 o 
  -3  -4   1       65.83       76.47      5.25 o 
  -2  -4   1      117.80      126.96      6.40 o 
  -1  -4   1      187.74      187.31      7.45 o 
   0  -4   1      252.33      233.52      5.79 o 
   1  -4   1     4994.07     5049.80     78.95 o 
   2  -4   1      128.76      146.78      5.71 o 
   3  -4   1      247.61      255.56      7.74 o 
   4  -4   1       85.97       83.32      8.80 o 
   5  -4   1       55.06       60.24      9.37 o 
  -6  -3   1      287.40      308.18     20.11 o 
  -5  -3   1      130.25      121.16      8.68 o 
  -4  -3   1       22.92       25.69      7.18 o 
  -3  -3   1       31.40       39.52      5.23 o 
  -2  -3   1      120.47      115.42      5.52 o 
  -1  -3   1     4960.07     4872.92     75.70 o 
   0  -3   1      978.80      914.62     15.40 o 
   1  -3   1      698.08      692.97     15.56 o 
   2  -3   1      854.51      843.86     17.71 o 
   3  -3   1     1087.05     1091.22     23.49 o 
   4  -3   1      325.84      338.35     11.33 o 
   5  -3   1      109.61      110.20     10.42 o 
   6  -3   1       43.67       42.58     12.73 o 
  -6  -2   1       38.05       33.27     10.13 o 
  -5  -2   1       61.13       77.90     11.03 o 
  -4  -2   1      105.75      115.28      6.23 o 
  -3  -2   1       28.06       33.62      4.69 o 
  -2  -2   1     3924.38     3967.77     64.96 o 
  -1  -2   1     1241.20     1155.96     20.63 o 
   0  -2   1      269.37      264.48      5.04 o 
   1  -2   1        7.86       12.91      2.86 o 
   2  -2   1       30.14       34.43      4.17 o 
   3  -2   1      480.13      504.79     14.00 o 
   4  -2   1      196.29      198.47      9.69 o 
   5  -2   1       40.18       43.25      8.01 o 
   6  -2   1       41.29       68.25     17.87 o 
  -6  -1   1       39.48       48.09     11.92 o 
  -5  -1   1      165.72      173.35     15.90 o 
  -4  -1   1      668.15      691.25     18.31 o 
  -3  -1   1      393.61      392.36     10.53 o 
  -2  -1   1     1970.77     2000.23     46.82 o 
  -1  -1   1      737.94      604.36     11.17 o 
   0  -1   1     1252.34     1220.75     20.80 o 
   1  -1   1      532.12      505.30      9.15 o 
   2  -1   1      216.58      209.02      8.76 o 
   3  -1   1     1228.53     1247.21     23.71 o 
   4  -1   1       23.05       30.06      7.62 o 
   5  -1   1      388.25      410.84     18.00 o 
   6  -1   1        0.50       12.25     13.44 o 
  -6   0   1        0.95        4.31     13.52 o 
  -5   0   1      135.22      132.62      8.96 o 
  -4   0   1      371.35      366.94     17.57 o 
  -3   0   1      244.15      245.42      6.78 o 
  -2   0   1      314.62      294.66      6.44 o 
  -1   0   1        0.16        2.55      1.94 o 
   0   0   1        0.11        0.42      1.58 o 
   1   0   1        5.95        2.09      1.70 o 
   2   0   1       32.48       43.18     18.08 o 
   3   0   1        1.79        3.02      3.07 o 
   4   0   1      195.99      193.25      6.60 o 
   5   0   1      191.07      193.96     16.78 o 
   6   0   1        5.38        8.09      8.25 o 
  -6   1   1       39.63       50.45      9.97 o 
  -5   1   1      166.20      170.58     10.03 o 
  -4   1   1      668.93      678.78     14.46 o 
  -3   1   1      393.24      389.11      9.05 o 
  -2   1   1     1970.11     1960.71     33.92 o 
  -1   1   1      738.09      600.01     11.11 o 
   0   1   1     1252.39     1240.30     19.71 o 
   1   1   1      532.88      516.31     10.07 o 
   2   1   1      216.70      203.13     19.84 o 
   3   1   1     1228.30     1255.12     27.94 o 
   4   1   1       22.85       22.96      3.57 o 
   5   1   1      387.33      387.13     14.23 o 
   6   1   1        0.52       -0.33      7.64 o 
  -6   2   1       38.09       21.00     12.29 o 
  -5   2   1       61.05       64.94      6.93 o 
  -4   2   1      105.59      109.39      6.56 o 
  -3   2   1       28.02       30.95      3.62 o 
  -2   2   1     3924.96     3929.85     62.52 o 
  -1   2   1     1241.49     1155.02     20.36 o 
   0   2   1      269.72      260.61      4.91 o 
   1   2   1        7.75       10.91      4.15 o 
   2   2   1       30.22       45.10     10.40 o 
   3   2   1      480.23      498.33     11.69 o 
   4   2   1      196.22      198.90      8.94 o 
   5   2   1       40.32       31.97     10.16 o 
   6   2   1       41.07       51.04      8.91 o 
  -6   3   1      286.85      325.49     15.38 o 
  -5   3   1      130.15      131.41     20.89 o 
  -4   3   1       23.10       25.81      5.66 o 
  -3   3   1       31.28       37.58      4.80 o 
  -2   3   1      120.38      109.20      4.66 o 
  -1   3   1     4961.12     4876.47     79.10 o 
   0   3   1      979.39      902.61     17.23 o 
   1   3   1      698.40      687.58     24.79 o 
   2   3   1      854.10      845.20     15.58 o 
   3   3   1     1087.96     1071.92     20.58 o 
   4   3   1      326.33      324.02      9.29 o 
   5   3   1      109.50      129.52     11.13 o 
   6   3   1       43.86       46.20      9.45 o 
  -6   4   1       12.15        2.17      8.39 o 
  -5   4   1       37.12       48.10     13.08 o 
  -4   4   1        4.43        3.21      5.58 o 
  -3   4   1       65.57       76.54      5.36 o 
  -2   4   1      118.00      122.80      4.07 o 
  -1   4   1      187.89      226.32     17.05 o 
   0   4   1      252.18      243.88      6.50 o 
   1   4   1     4995.31     4891.77     70.60 o 
   2   4   1      128.79      148.67      6.09 o 
   3   4   1      247.55      245.97      7.35 o 
   4   4   1       85.84       90.82      5.60 o 
   5   4   1       55.19       54.36      7.62 o 
  -5   5   1       35.37       30.68      7.91 o 
  -4   5   1      544.79      557.10     16.72 o 
  -3   5   1       73.71       73.67      6.66 o 
  -2   5   1      786.03      795.00     16.33 o 
  -1   5   1     1090.33     1144.19     21.04 o 
   0   5   1      102.24      109.83      6.20 o 
   1   5   1      922.84      952.29     19.14 o 
   2   5   1       71.88       68.54      4.19 o 
   3   5   1      501.32      508.71     13.88 o 
   4   5   1      101.53       89.42      7.66 o 
   5   5   1       22.41       23.23     10.80 o 
  -5   6   1       59.12       53.03      9.36 o 
  -4   6   1       63.40       60.85      9.73 o 
  -3   6   1      423.42      427.33     10.36 o 
  -2   6   1       79.62       82.40      4.43 o 
  -1   6   1      279.06      278.03      7.53 o 
   0   6   1      245.27      250.78      5.90 o 
   1   6   1      468.29      500.92     10.46 o 
   2   6   1      141.91      140.39      7.06 o 
   3   6   1       96.72      100.89      5.15 o 
   4   6   1       83.20       87.76     17.29 o 
   5   6   1      111.10      106.61     22.17 o 
  -5   7   1      152.54      134.82     17.94 o 
  -4   7   1      194.10      199.58     11.26 o 
  -3   7   1      313.65      309.04     14.67 o 
  -2   7   1       46.20       36.18      4.69 o 
  -1   7   1      182.55      173.88      7.58 o 
   0   7   1      242.48      243.50     21.97 o 
   1   7   1      935.97      957.27     17.85 o 
   2   7   1      174.74      189.93      6.91 o 
   3   7   1        1.71        1.37      4.06 o 
   4   7   1       75.24       88.09      9.82 o 
   5   7   1        5.79      -10.54     11.69 o 
  -5   8   1       27.69       28.76     10.69 o 
  -4   8   1       42.49       56.98     11.34 o 
  -3   8   1       35.12       35.09      4.82 o 
  -2   8   1      664.66      674.42     16.66 o 
  -1   8   1       46.27       49.23      3.12 o 
   0   8   1      604.41      631.63     12.17 o 
   1   8   1      194.61      190.44      6.17 o 
   2   8   1      181.69      185.98      7.12 o 
   3   8   1      116.32      123.54      7.90 o 
   4   8   1       17.66       18.90      7.98 o 
   5   8   1       19.84       23.20      9.94 o 
  -4   9   1       48.57       54.23      9.53 o 
  -3   9   1        1.13        0.77      5.27 o 
  -2   9   1      415.47      405.99     10.69 o 
  -1   9   1      471.84      476.17     11.34 o 
   0   9   1       34.41       33.22      3.54 o 
   1   9   1       11.70        9.13      3.93 o 
   2   9   1       75.47       81.08      9.86 o 
   3   9   1      291.82      289.07     10.86 o 
   4   9   1      125.30      133.79     11.91 o 
  -4  10   1      153.43      133.12     13.56 o 
  -3  10   1        6.80        2.88      7.55 o 
  -2  10   1       50.39       43.41      5.27 o 
  -1  10   1        0.61       -3.66      6.71 o 
   0  10   1      237.07      242.10      7.17 o 
   1  10   1      202.77      198.01      9.39 o 
   2  10   1       58.95       45.19      8.59 o 
   3  10   1       93.82       89.81      8.07 o 
   4  10   1       31.88       27.64      8.77 o 
  -3  11   1      115.89      121.52     12.38 o 
  -2  11   1       59.37       59.58      8.12 o 
  -1  11   1      353.03      345.28     13.32 o 
   0  11   1      112.94      113.81     11.66 o 
   1  11   1      108.60      116.90      8.78 o 
   2  11   1        1.21       -9.28     11.92 o 
   3  11   1       65.45       68.08      7.80 o 
  -3  12   1      483.47      495.82     18.24 o 
  -2  12   1      132.39      138.53      9.50 o 
  -1  12   1      419.45      426.84     18.07 o 
   0  12   1       14.68        0.64      7.87 o 
   1  12   1        8.90        7.10     10.17 o 
   2  12   1       68.16       86.97     12.73 o 
   3  12   1        1.44        3.94      9.07 o 
  -2  13   1       41.16       47.03     10.66 o 
  -1  13   1      155.71      157.22     11.85 o 
   0  13   1       47.45       19.68      9.29 o 
   1  13   1        5.54        3.01      8.66 o 
   2  13   1        5.31       10.94     15.10 o 
  -2 -13   2        7.09       10.81      8.25 o 
  -1 -13   2       29.50       22.20      7.77 o 
   0 -13   2      126.17      137.81     14.25 o 
   1 -13   2       14.57       25.22      9.05 o 
  -3 -12   2       59.23       60.71      9.71 o 
  -2 -12   2       85.49       82.03     10.11 o 
  -1 -12   2       15.61        9.54      7.25 o 
   0 -12   2      229.85      220.84      9.94 o 
   1 -12   2       24.99       12.44      6.02 o 
   2 -12   2       55.87       28.56     12.54 o 
  -3 -11   2       48.60       50.19      8.64 o 
  -2 -11   2       59.20       52.50      6.07 o 
  -1 -11   2       33.66       37.16      8.21 o 
   0 -11   2       27.02       34.16      5.70 o 
   1 -11   2      218.31      220.47      9.69 o 
   2 -11   2      195.94      201.21     20.30 o 
   3 -11   2       54.95       42.56     18.20 o 
  -4 -10   2      111.71      105.10     20.75 o 
  -3 -10   2       24.54       22.74      8.27 o 
  -2 -10   2        6.99        7.15     10.22 o 
  -1 -10   2      145.77      141.03      6.72 o 
   0 -10   2      243.49      257.15      8.52 o 
   1 -10   2      178.75      175.95      7.10 o 
   2 -10   2       33.55       33.16      8.44 o 
   3 -10   2       53.06       36.01      9.58 o 
   4 -10   2       78.66       67.39     11.11 o 
  -4  -9   2       72.17       91.12     14.66 o 
  -3  -9   2      140.41      141.02      9.05 o 
  -2  -9   2      317.43      316.55      9.49 o 
  -1  -9   2       52.42       51.98      5.89 o 
   0  -9   2       78.65       84.62      5.98 o 
   1  -9   2      172.84      179.44      6.40 o 
   2  -9   2        1.18        3.01      8.18 o 
   3  -9   2       24.02       27.26      6.87 o 
   4  -9   2       84.39       59.81     10.92 o 
  -5  -8   2      155.75      169.16     12.64 o 
  -4  -8   2       32.03       39.54      8.26 o 
  -3  -8   2       11.84       13.40      6.12 o 
  -2  -8   2      668.54      666.21     17.12 o 
  -1  -8   2      585.04      582.37     11.95 o 
   0  -8   2        7.53        6.29      4.82 o 
   1  -8   2       83.93       82.74      4.54 o 
   2  -8   2      539.63      552.31     16.37 o 
   3  -8   2      167.36      165.34      8.71 o 
   4  -8   2        1.17       13.18     11.42 o 
  -5  -7   2       81.29       76.43     11.71 o 
  -4  -7   2        8.23       -1.47      9.23 o 
  -3  -7   2       58.69       57.11      6.79 o 
  -2  -7   2        3.51        2.59      6.87 o 
  -1  -7   2      226.45      226.34     11.00 o 
   0  -7   2      726.34      791.67     15.32 o 
   1  -7   2      278.43      268.33      9.96 o 
   2  -7   2      148.92      164.19      8.03 o 
   3  -7   2       30.81       30.28      6.44 o 
   4  -7   2       31.05       23.63      5.79 o 
   5  -7   2       90.98      122.17     17.04 o 
  -5  -6   2      104.36       94.89     10.23 o 
  -4  -6   2       81.29       87.39      8.22 o 
  -3  -6   2      357.70      338.20     16.18 o 
  -2  -6   2       17.25       18.57      4.17 o 
  -1  -6   2      230.99      213.85      6.08 o 
   0  -6   2      455.93      460.28      9.60 o 
   1  -6   2      350.11      333.82     10.01 o 
   2  -6   2      119.83      118.99      8.28 o 
   3  -6   2      267.53      269.41     10.39 o 
   4  -6   2      200.21      204.28     11.62 o 
   5  -6   2       46.79       23.37     10.64 o 
  -6  -5   2       35.71       30.82     12.36 o 
  -5  -5   2       42.26       48.68      7.55 o 
  -4  -5   2      242.38      227.95     10.14 o 
  -3  -5   2       43.10       46.54      5.15 o 
  -2  -5   2      139.65      132.18      4.79 o 
  -1  -5   2        9.12        9.75      2.36 o 
   0  -5   2      529.16      510.59     10.28 o 
   1  -5   2      132.72      135.33      4.04 o 
   2  -5   2        9.04       13.13      5.13 o 
   3  -5   2       84.44       72.89      7.80 o 
   4  -5   2        9.29       28.56      5.82 o 
   5  -5   2       72.31       67.68      8.34 o 
  -6  -4   2       24.41       27.54     17.43 o 
  -5  -4   2        4.28        8.65     11.62 o 
  -4  -4   2      103.76       98.33      7.26 o 
  -3  -4   2      839.83      832.58     18.74 o 
  -2  -4   2     1291.68     1300.04     22.51 o 
  -1  -4   2      268.56      258.31      6.96 o 
   0  -4   2     2565.88     2570.34     44.20 o 
   1  -4   2      585.09      588.14     11.15 o 
   2  -4   2      860.96      916.79     18.61 o 
   3  -4   2      218.50      223.29      8.41 o 
   4  -4   2        1.41       -3.81      7.75 o 
   5  -4   2       74.65       62.97      7.94 o 
  -6  -3   2      118.91      134.46     16.30 o 
  -5  -3   2       20.77        4.99      6.91 o 
  -4  -3   2      823.27      835.10     19.76 o 
  -3  -3   2       53.42       58.24      5.23 o 
  -2  -3   2      279.47      279.46      8.50 o 
  -1  -3   2     1460.83     1442.81     24.80 o 
   0  -3   2      709.74      648.10     12.52 o 
   1  -3   2     2185.58     2362.88     49.92 o 
   2  -3   2     1144.27     1167.73     21.12 o 
   3  -3   2       51.75       52.29      5.44 o 
   4  -3   2        0.32       -1.97      6.57 o 
   5  -3   2       33.11       21.58      8.48 o 
  -6  -2   2       89.63      100.36     12.82 o 
  -5  -2   2      224.58      215.99     12.74 o 
  -4  -2   2      503.53      485.38     21.58 o 
  -3  -2   2      578.17      579.38     12.88 o 
  -2  -2   2      203.20      207.16      9.17 o 
  -1  -2   2     9440.77     9260.65    142.56 o 
   0  -2   2     5726.46     5375.93     87.95 o 
   1  -2   2     3841.32     3735.16     57.80 o 
   2  -2   2       52.39       43.35      3.18 o 
   3  -2   2       14.51       24.67     11.96 o 
   4  -2   2      413.03      423.97     12.06 o 
   5  -2   2        1.35        0.52      7.37 o 
   6  -2   2       63.22       65.87     13.49 o 
  -6  -1   2      105.08       97.26     13.66 o 
  -5  -1   2       54.36       48.49      6.73 o 
  -4  -1   2       67.65       76.33      6.15 o 
  -3  -1   2      162.68      161.07      5.80 o 
  -2  -1   2     3014.66     3000.14     51.68 o 
  -1  -1   2       87.44      110.05      4.13 o 
   0  -1   2      157.43      147.70      3.36 o 
   1  -1   2     1129.75     1046.88     19.40 o 
   2  -1   2       30.49       31.92      3.04 o 
   3  -1   2        0.83        3.33      4.23 o 
   4  -1   2      264.38      260.49     12.10 o 
   5  -1   2       12.13       18.80      8.97 o 
   6  -1   2       14.91       20.20     15.04 o 
  -6   0   2       16.68       15.44      7.85 o 
  -5   0   2       15.87       12.29      5.16 o 
  -4   0   2      512.61      540.65     12.45 o 
  -3   0   2       33.09       24.94      5.13 o 
  -2   0   2      405.40      486.71     20.93 o 
  -1   0   2      258.78      279.67      6.74 o 
   0   0   2      858.50      788.02     13.32 o 
   1   0   2       58.98       51.99      2.98 o 
   2   0   2     1304.41     1324.91     23.73 o 
   3   0   2      132.90      138.43      6.46 o 
   4   0   2      168.91      168.82      7.57 o 
   5   0   2       38.46       44.28      6.50 o 
   6   0   2       84.66       71.13     24.86 o 
  -6   1   2      105.06      134.08     18.88 o 
  -5   1   2       54.31       48.52     11.21 o 
  -4   1   2       67.28       82.85     10.78 o 
  -3   1   2      162.68      165.92      5.64 o 
  -2   1   2     3014.00     3043.91     50.00 o 
  -1   1   2       87.73      109.40      3.53 o 
   0   1   2      157.55      144.84      3.39 o 
   1   1   2     1129.37     1043.85     19.13 o 
   2   1   2       30.50       34.37      7.98 o 
   3   1   2        0.81       -0.36      5.55 o 
   4   1   2      264.58      254.87      9.18 o 
   5   1   2       12.11       10.77      6.45 o 
   6   1   2       14.91       15.27      8.41 o 
  -6   2   2       89.68       78.75      9.33 o 
  -5   2   2      224.39      220.58      9.91 o 
  -4   2   2      504.07      495.34     10.87 o 
  -3   2   2      577.70      574.30     12.13 o 
  -2   2   2      203.37      228.49     19.74 o 
  -1   2   2     9440.43     9192.34    131.06 o 
   0   2   2     5726.26     5361.74     85.94 o 
   1   2   2     3840.56     3759.09     61.81 o 
   2   2   2       52.43       46.00      4.32 o 
   3   2   2       14.61       13.32      4.06 o 
   4   2   2      413.09      418.92     10.73 o 
   5   2   2        1.29        0.65     10.43 o 
   6   2   2       63.20       77.11     10.09 o 
  -6   3   2      118.78      103.45     13.53 o 
  -5   3   2       20.86       19.85      8.26 o 
  -4   3   2      823.05      847.15     18.68 o 
  -3   3   2       53.56       68.39      4.23 o 
  -2   3   2      279.37      275.42      8.01 o 
  -1   3   2     1460.38     1435.10     27.28 o 
   0   3   2      709.25      702.76     22.97 o 
   1   3   2     2184.20     2256.28     37.60 o 
   2   3   2     1144.23     1161.79     22.60 o 
   3   3   2       51.56       54.50      4.22 o 
   4   3   2        0.32        1.78      6.32 o 
   5   3   2       33.20       27.84      6.58 o 
  -6   4   2       24.37       31.33      8.51 o 
  -5   4   2        4.32       -4.96     10.05 o 
  -4   4   2      103.33       90.85      7.84 o 
  -3   4   2      840.94      843.89     17.97 o 
  -2   4   2     1292.20     1307.99     22.14 o 
  -1   4   2      268.88      227.82     10.65 o 
   0   4   2     2565.43     2528.17     60.62 o 
   1   4   2      585.02      624.77     14.08 o 
   2   4   2      861.12      903.90     17.39 o 
   3   4   2      219.07      210.90      7.91 o 
   4   4   2        1.42        5.35      6.37 o 
   5   4   2       74.77       69.54     12.19 o 
  -6   5   2       35.88       43.83     13.04 o 
  -5   5   2       42.28       43.98      7.28 o 
  -4   5   2      243.12      229.54     10.57 o 
  -3   5   2       43.11       41.22      4.39 o 
  -2   5   2      139.19      125.37      6.64 o 
  -1   5   2        9.10       13.01      2.71 o 
   0   5   2      528.93      491.78     12.59 o 
   1   5   2      133.06      133.45      4.93 o 
   2   5   2        9.10       10.76      5.69 o 
   3   5   2       84.54       77.67      4.41 o 
   4   5   2        9.29        7.59      5.78 o 
   5   5   2       72.40       66.79     10.15 o 
  -5   6   2      104.78      108.27     12.39 o 
  -4   6   2       81.25       81.37      7.04 o 
  -3   6   2      357.67      343.96      9.09 o 
  -2   6   2       17.25       22.06      6.74 o 
  -1   6   2      231.34      221.35      7.32 o 
   0   6   2      456.76      454.20      9.58 o 
   1   6   2      349.37      324.73      8.04 o 
   2   6   2      119.51      110.69      4.77 o 
   3   6   2      267.84      287.73      9.54 o 
   4   6   2      200.82      203.54      9.83 o 
   5   6   2       47.08       49.56      8.50 o 
  -5   7   2       81.09       60.63     10.22 o 
  -4   7   2        8.25        8.46      5.88 o 
  -3   7   2       58.39       52.64      5.24 o 
  -2   7   2        3.54        5.97      3.35 o 
  -1   7   2      226.46      248.71     11.03 o 
   0   7   2      726.20      752.34     14.44 o 
   1   7   2      278.70      280.12      6.79 o 
   2   7   2      148.36      159.98      7.36 o 
   3   7   2       30.88       26.36      4.22 o 
   4   7   2       31.13       22.30      6.24 o 
   5   7   2       90.93      104.89     10.85 o 
  -5   8   2      155.43      154.70     17.95 o 
  -4   8   2       31.93       29.37      9.25 o 
  -3   8   2       11.69       18.02      4.65 o 
  -2   8   2      668.86      693.77     16.95 o 
  -1   8   2      585.08      580.05     14.44 o 
   0   8   2        7.64        9.95      3.26 o 
   1   8   2       83.63       73.98      6.72 o 
   2   8   2      538.50      540.22     15.12 o 
   3   8   2      167.27      150.63      7.39 o 
   4   8   2        1.21       -9.07     10.16 o 
  -4   9   2       72.31       67.05      9.36 o 
  -3   9   2      140.67      143.47      8.51 o 
  -2   9   2      317.51      322.03     10.31 o 
  -1   9   2       52.31       50.27      5.80 o 
   0   9   2       78.65       83.91      6.45 o 
   1   9   2      172.83      176.24      6.21 o 
   2   9   2        1.18        0.51      3.84 o 
   3   9   2       23.90       24.35      5.78 o 
   4   9   2       84.25       65.54      9.31 o 
  -4  10   2      111.91      101.34     13.96 o 
  -3  10   2       24.66       24.24      9.23 o 
  -2  10   2        7.01        8.18      7.48 o 
  -1  10   2      145.77      154.31      9.71 o 
   0  10   2      243.01      255.17      8.92 o 
   1  10   2      178.79      185.40      7.90 o 
   2  10   2       33.72       43.25      9.62 o 
   3  10   2       53.02       39.76     10.83 o 
   4  10   2       79.01       86.69     10.33 o 
  -3  11   2       48.40       43.97      8.87 o 
  -2  11   2       59.13       70.70     12.64 o 
  -1  11   2       33.56       45.52      8.28 o 
   0  11   2       26.98       19.56      7.82 o 
   1  11   2      218.35      208.64      9.47 o 
   2  11   2      196.08      183.81     10.53 o 
   3  11   2       54.87       44.59      8.48 o 
  -3  12   2       59.50       63.69     17.24 o 
  -2  12   2       85.39       96.46     11.98 o 
  -1  12   2       15.67       23.05      7.00 o 
   0  12   2      229.34      235.52     12.85 o 
   1  12   2       24.93       25.43      9.37 o 
   2  12   2       55.53       56.98      7.91 o 
  -2  13   2        7.08       11.43     11.71 o 
  -1  13   2       29.51       22.78     12.35 o 
   0  13   2      125.98      139.21     15.34 o 
   1  13   2       14.62        8.13      8.47 o 
  -2 -13   3       87.72       89.65     20.03 o 
  -1 -13   3       33.21       27.55      8.58 o 
   0 -13   3      108.00      106.61      8.77 o 
   1 -13   3        0.26        1.30     11.31 o 
  -3 -12   3       96.63      111.42     11.62 o 
  -2 -12   3       24.74       17.14      7.73 o 
  -1 -12   3       11.63        4.13      6.05 o 
   0 -12   3       61.09       57.46      6.36 o 
   1 -12   3      239.64      230.20     24.06 o 
   2 -12   3       35.62       55.96     11.86 o 
  -3 -11   3      140.44      136.12     10.33 o 
  -2 -11   3       63.13       63.24      6.55 o 
  -1 -11   3      152.11      160.69      8.66 o 
   0 -11   3      108.70      107.18      8.25 o 
   1 -11   3      130.77      136.38      9.62 o 
   2 -11   3      110.24      106.07     12.61 o 
   3 -11   3        5.99        8.27     11.86 o 
  -4 -10   3      222.01      225.36     14.29 o 
  -3 -10   3      149.50      144.13     11.04 o 
  -2 -10   3      472.52      478.51     15.37 o 
  -1 -10   3       57.26       60.89      9.20 o 
   0 -10   3       81.03       87.21      8.04 o 
   1 -10   3       34.89       37.98      4.55 o 
   2 -10   3       91.32       91.99      9.49 o 
   3 -10   3      156.91      171.27     13.03 o 
   4 -10   3       46.38       38.03     10.98 o 
  -4  -9   3       31.96       30.72      8.36 o 
  -3  -9   3        5.54        6.61      5.49 o 
  -2  -9   3      970.49      963.66     18.88 o 
  -1  -9   3       69.93       73.96      5.34 o 
   0  -9   3       81.84       86.02      7.45 o 
   1  -9   3       42.05       45.73      5.08 o 
   2  -9   3       11.72        8.73      6.01 o 
   3  -9   3       95.45      101.73     10.08 o 
   4  -9   3        8.63        3.25     13.73 o 
  -5  -8   3       38.69       35.63     10.66 o 
  -4  -8   3        1.11        3.79      8.71 o 
  -3  -8   3       81.81       83.43      7.22 o 
  -2  -8   3      164.95      153.32      7.99 o 
  -1  -8   3      106.56      106.86      4.81 o 
   0  -8   3      223.74      227.93      6.50 o 
   1  -8   3      151.03      159.70      6.01 o 
   2  -8   3        7.41        6.78      5.25 o 
   3  -8   3       54.93       45.59      7.41 o 
   4  -8   3      195.89      170.94     11.64 o 
  -5  -7   3       18.54        3.22      8.66 o 
  -4  -7   3      200.09      185.57     15.53 o 
  -3  -7   3      428.96      450.49     12.90 o 
  -2  -7   3       25.72       24.51      3.08 o 
  -1  -7   3      888.70      850.42     15.85 o 
   0  -7   3       48.13       45.62      3.31 o 
   1  -7   3       37.33       39.15      7.92 o 
   2  -7   3      511.19      521.29     12.74 o 
   3  -7   3      115.33      111.31     10.29 o 
   4  -7   3       62.04       44.19      9.26 o 
   5  -7   3      167.80      142.97     21.36 o 
  -5  -6   3        2.69       -6.25     11.77 o 
  -4  -6   3        7.42       12.72      5.49 o 
  -3  -6   3      387.87      404.99     11.31 o 
  -2  -6   3      299.89      300.78      7.02 o 
  -1  -6   3        2.53        3.38      2.08 o 
   0  -6   3      420.32      429.80     10.25 o 
   1  -6   3      259.36      259.51      6.89 o 
   2  -6   3      148.29      142.02      6.42 o 
   3  -6   3       37.53       35.31      8.09 o 
   4  -6   3       31.22       12.46      7.97 o 
   5  -6   3       49.57       44.36     15.15 o 
  -6  -5   3       12.39       23.25      9.09 o 
  -5  -5   3       69.71       68.79     13.35 o 
  -4  -5   3      202.77      191.07     10.63 o 
  -3  -5   3      829.07      837.03     15.61 o 
  -2  -5   3     1230.18     1236.56     24.37 o 
  -1  -5   3      982.24      949.38     16.26 o 
   0  -5   3      894.09      880.74     15.30 o 
   1  -5   3      306.98      293.17      6.35 o 
   2  -5   3       46.34       44.27      4.77 o 
   3  -5   3      182.56      187.01      7.53 o 
   4  -5   3       69.69       69.53     17.96 o 
   5  -5   3       16.40        4.75     11.83 o 
  -6  -4   3      106.45       97.92     18.45 o 
  -5  -4   3      126.96      121.32     11.56 o 
  -4  -4   3      102.42      112.69      7.67 o 
  -3  -4   3      671.91      659.07     22.25 o 
  -2  -4   3      305.14      293.54      7.52 o 
  -1  -4   3     2645.11     2657.65     42.77 o 
   0  -4   3      688.52      737.60     19.14 o 
   1  -4   3     1592.86     1543.10     27.81 o 
   2  -4   3       37.77       37.86      4.36 o 
   3  -4   3        4.66        6.79      3.95 o 
   4  -4   3      106.69      104.94      7.48 o 
   5  -4   3        2.33       -0.38      9.20 o 
  -6  -3   3       91.28       83.92     11.69 o 
  -5  -3   3      125.24      111.35      8.96 o 
  -4  -3   3      175.02      174.67      8.88 o 
  -3  -3   3      114.51      116.60      5.92 o 
  -2  -3   3      429.24      447.77     10.72 o 
  -1  -3   3      203.23      248.49      6.91 o 
   0  -3   3      380.36      405.72      8.12 o 
   1  -3   3      234.87      248.20     10.81 o 
   2  -3   3      288.45      292.70      8.06 o 
   3  -3   3       37.31       30.80      5.59 o 
   4  -3   3      155.12      152.86     11.97 o 
   5  -3   3       11.89        0.59     10.72 o 
  -6  -2   3       46.98       49.65     11.44 o 
  -5  -2   3        6.75       -0.42      8.24 o 
  -4  -2   3       39.82       33.50      4.65 o 
  -3  -2   3      427.71      464.52     15.02 o 
  -2  -2   3      676.35      678.29     15.31 o 
  -1  -2   3     1014.88     1037.19     18.41 o 
   0  -2   3      154.82      142.35      5.10 o 
   1  -2   3     1744.01     1792.60     30.25 o 
   2  -2   3       22.52       20.44      3.74 o 
   3  -2   3      420.04      428.56     11.43 o 
   4  -2   3      404.36      405.35     12.83 o 
   5  -2   3       13.90       18.41     13.06 o 
  -6  -1   3      140.36      173.58     18.31 o 
  -5  -1   3      238.56      246.21     18.01 o 
  -4  -1   3      422.59      419.85     11.25 o 
  -3  -1   3      425.35      418.00     13.03 o 
  -2  -1   3      334.95      330.19     11.98 o 
  -1  -1   3     1357.99     1355.28     22.55 o 
   0  -1   3      528.59      545.31     11.62 o 
   1  -1   3       58.10       84.07      6.55 o 
   2  -1   3      978.78     1053.05     21.45 o 
   3  -1   3      209.78      222.78     12.68 o 
   4  -1   3      199.83      199.43      7.94 o 
   5  -1   3      169.66      172.51     18.23 o 
  -6   0   3        0.17       16.19      7.79 o 
  -5   0   3       45.48       41.63      5.51 o 
  -4   0   3      304.67      322.41      9.70 o 
  -3   0   3      507.03      475.74     11.01 o 
  -2   0   3      217.26      256.63      8.96 o 
  -1   0   3     2695.42     2588.03     41.56 o 
   0   0   3        1.33        1.59      1.84 o 
   1   0   3        0.30       -2.90      5.79 o 
   2   0   3       79.68       77.03      3.52 o 
   3   0   3      231.70      225.31      7.95 o 
   4   0   3        0.92       -1.72      3.99 o 
   5   0   3      281.01      289.53     12.65 o 
   6   0   3       16.03        9.56      9.48 o 
  -6   1   3      140.49      152.27     12.23 o 
  -5   1   3      238.25      225.71     22.26 o 
  -4   1   3      422.66      411.95     10.17 o 
  -3   1   3      425.07      411.68     10.68 o 
  -2   1   3      334.09      351.18     11.44 o 
  -1   1   3     1358.39     1362.35     22.68 o 
   0   1   3      528.55      546.20      9.98 o 
   1   1   3       58.13       81.73      7.20 o 
   2   1   3      979.09     1049.12     18.22 o 
   3   1   3      210.00      208.77      6.68 o 
   4   1   3      200.15      193.30      9.20 o 
   5   1   3      170.02      171.31     10.32 o 
  -6   2   3       46.98       64.82     13.23 o 
  -5   2   3        6.81        7.20      5.39 o 
  -4   2   3       40.00       34.33      4.67 o 
  -3   2   3      427.98      421.55     13.30 o 
  -2   2   3      675.32      663.14     16.52 o 
  -1   2   3     1014.03     1044.14     20.90 o 
   0   2   3      154.65      139.34     22.57 o 
   1   2   3     1744.74     1804.49     30.23 o 
   2   2   3       22.77       22.65      2.96 o 
   3   2   3      419.47      411.84      9.77 o 
   4   2   3      405.08      410.65     10.42 o 
   5   2   3       13.82       14.54      5.67 o 
  -6   3   3       91.08       97.34     13.72 o 
  -5   3   3      125.01      125.11      9.37 o 
  -4   3   3      174.54      185.34      8.23 o 
  -3   3   3      114.42      117.21      5.73 o 
  -2   3   3      428.62      447.92      9.39 o 
  -1   3   3      203.72      234.23      9.83 o 
   0   3   3      379.87      412.43      8.39 o 
   1   3   3      234.84      233.63     16.62 o 
   2   3   3      288.29      294.14      6.79 o 
   3   3   3       37.27       32.95      4.59 o 
   4   3   3      154.89      137.91      6.72 o 
   5   3   3       11.91        4.95      6.94 o 
  -6   4   3      106.74       93.00     12.76 o 
  -5   4   3      126.65      132.73     13.08 o 
  -4   4   3      102.31      107.90      7.14 o 
  -3   4   3      672.37      646.01     17.14 o 
  -2   4   3      305.35      291.00      9.74 o 
  -1   4   3     2645.28     2697.17     51.96 o 
   0   4   3      688.88      716.77     36.40 o 
   1   4   3     1592.45     1558.68     33.99 o 
   2   4   3       37.76       41.62      3.17 o 
   3   4   3        4.70        4.12      2.89 o 
   4   4   3      106.45      112.33      8.06 o 
   5   4   3        2.34        7.64      8.35 o 
  -6   5   3       12.45       12.76     12.68 o 
  -5   5   3       69.70       86.46     10.33 o 
  -4   5   3      202.72      199.48      8.24 o 
  -3   5   3      828.42      817.66     21.48 o 
  -2   5   3     1229.10     1252.54     23.46 o 
  -1   5   3      982.08      962.01     18.04 o 
   0   5   3      894.90      903.72     21.62 o 
   1   5   3      307.28      300.43      7.06 o 
   2   5   3       46.42       49.48      3.87 o 
   3   5   3      182.42      181.06      9.18 o 
   4   5   3       69.61       71.79      7.09 o 
   5   5   3       16.40        8.76      5.92 o 
  -5   6   3        2.68       -0.94     11.41 o 
  -4   6   3        7.41       -1.21      6.92 o 
  -3   6   3      387.78      388.67     11.39 o 
  -2   6   3      300.05      300.28      8.16 o 
  -1   6   3        2.52        7.99      3.09 o 
   0   6   3      419.93      434.04     10.07 o 
   1   6   3      259.23      254.51      7.37 o 
   2   6   3      148.66      138.80      5.68 o 
   3   6   3       37.38       41.90      4.74 o 
   4   6   3       31.31       31.56      6.87 o 
   5   6   3       49.73       45.49      8.02 o 
  -5   7   3       18.43       21.85      8.04 o 
  -4   7   3      200.79      188.39     13.01 o 
  -3   7   3      429.62      448.26     19.62 o 
  -2   7   3       25.73       26.58      3.91 o 
  -1   7   3      888.73      855.40     16.06 o 
   0   7   3       48.18       56.18      4.91 o 
   1   7   3       37.52       40.75      4.20 o 
   2   7   3      510.75      565.04     32.74 o 
   3   7   3      115.45      107.88     11.40 o 
   4   7   3       61.88       55.16      8.34 o 
   5   7   3      167.61      158.92     12.39 o 
  -5   8   3       38.78       29.40     15.00 o 
  -4   8   3        1.08       21.43     16.69 o 
  -3   8   3       81.65       89.20      6.17 o 
  -2   8   3      165.36      158.20      6.57 o 
  -1   8   3      106.57      112.85      5.83 o 
   0   8   3      223.88      235.05      8.00 o 
   1   8   3      151.11      153.10      7.70 o 
   2   8   3        7.58        8.52      7.39 o 
   3   8   3       54.87       48.47      7.11 o 
   4   8   3      195.51      180.97     16.03 o 
  -4   9   3       32.07       20.96      9.61 o 
  -3   9   3        5.50        7.55      6.07 o 
  -2   9   3      970.40      979.39     29.91 o 
  -1   9   3       70.20       75.34      8.35 o 
   0   9   3       81.79       81.66      7.11 o 
   1   9   3       42.09       40.97      4.46 o 
   2   9   3       11.76       14.23     15.93 o 
   3   9   3       95.36       99.07      7.32 o 
   4   9   3        8.80        8.13      8.61 o 
  -4  10   3      222.00      247.62     36.27 o 
  -3  10   3      149.14      143.05     12.60 o 
  -2  10   3      472.32      479.47     16.23 o 
  -1  10   3       57.11       55.10     10.29 o 
   0  10   3       81.04       75.42      5.69 o 
   1  10   3       34.99       40.11     11.80 o 
   2  10   3       91.24       95.63      6.15 o 
   3  10   3      157.01      171.58     21.22 o 
   4  10   3       46.39       34.03     12.84 o 
  -3  11   3      140.18      127.70     10.16 o 
  -2  11   3       63.18       49.34     10.98 o 
  -1  11   3      152.21      160.32     15.87 o 
   0  11   3      108.84      113.64      7.92 o 
   1  11   3      130.46      123.46      9.76 o 
   2  11   3      110.44       96.69     22.04 o 
   3  11   3        6.00       14.36     11.43 o 
  -3  12   3       97.02      123.75     17.29 o 
  -2  12   3       24.68       31.38     10.18 o 
  -1  12   3       11.68        7.57      6.98 o 
   0  12   3       60.95       69.25     12.02 o 
   1  12   3      239.84      221.87     13.56 o 
   2  12   3       35.60       43.65      7.67 o 
  -2  13   3       87.72       86.84     26.73 o 
  -1  13   3       33.13       29.00     12.60 o 
   0  13   3      108.08      116.18     13.58 o 
   1  13   3        0.26        7.66     14.73 o 
  -1 -13   4       84.57      100.29      9.55 o 
   0 -13   4       78.25       59.33     12.52 o 
   1 -13   4       28.96       21.28     20.89 o 
  -3 -12   4       33.84       21.65      8.82 o 
  -2 -12   4       73.59       59.40     18.09 o 
  -1 -12   4       10.95       17.49      7.99 o 
   0 -12   4       62.58       57.12     15.12 o 
   1 -12   4      113.23      117.60     12.17 o 
   2 -12   4        7.99        7.48     14.76 o 
  -3 -11   4       10.43       23.39      7.19 o 
  -2 -11   4       27.99       24.82      7.47 o 
  -1 -11   4        7.20       14.30      5.27 o 
   0 -11   4      137.92      144.72      8.35 o 
   1 -11   4      159.63      157.43     11.84 o 
   2 -11   4      105.80      110.93     11.67 o 
   3 -11   4       39.84       48.00     11.56 o 
  -4 -10   4       61.44       74.22     10.97 o 
  -3 -10   4       50.18       35.00      6.87 o 
  -2 -10   4      130.47      118.75      8.12 o 
  -1 -10   4      110.91      115.94      7.66 o 
   0 -10   4       39.25       47.04      5.34 o 
   1 -10   4      198.62      202.74      9.48 o 
   2 -10   4       66.71       54.52      7.77 o 
   3 -10   4      163.53      162.47     17.95 o 
  -4  -9   4        9.43       11.41     13.18 o 
  -3  -9   4       20.22       17.85      5.62 o 
  -2  -9   4       31.59       35.31      5.40 o 
  -1  -9   4       19.19       21.93      5.00 o 
   0  -9   4      237.84      239.33      7.76 o 
   1  -9   4       17.18       17.14      3.94 o 
   2  -9   4        5.55       13.31      5.80 o 
   3  -9   4      170.26      158.79      9.44 o 
   4  -9   4       38.61       38.86      9.77 o 
  -5  -8   4      116.09      137.91     15.10 o 
  -4  -8   4       14.34       -4.74     11.21 o 
  -3  -8   4       90.75       91.56      8.88 o 
  -2  -8   4      112.33      102.90      5.39 o 
  -1  -8   4      182.32      187.61      5.58 o 
   0  -8   4        0.75       -0.18      3.48 o 
   1  -8   4       62.79       71.13      5.44 o 
   2  -8   4      126.99      126.27      6.92 o 
   3  -8   4       47.32       48.48      6.20 o 
   4  -8   4        4.13       -8.11     12.97 o 
  -5  -7   4       49.78       24.52     10.03 o 
  -4  -7   4      140.64      143.40     10.81 o 
  -3  -7   4      601.99      592.20     19.35 o 
  -2  -7   4       96.51       91.54      4.93 o 
  -1  -7   4       20.36       19.08      3.65 o 
   0  -7   4       13.45       12.21      3.06 o 
   1  -7   4       43.66       36.64      5.03 o 
   2  -7   4      186.23      183.44      6.51 o 
   3  -7   4       59.80       58.98      9.66 o 
   4  -7   4       10.35        2.29      9.51 o 
  -5  -6   4       61.55       58.68      9.67 o 
  -4  -6   4      142.61      147.20      9.98 o 
  -3  -6   4      634.78      649.14     13.63 o 
  -2  -6   4       23.39       29.87      3.22 o 
  -1  -6   4      126.69      125.17      3.98 o 
   0  -6   4       52.89       52.14      3.77 o 
   1  -6   4      481.64      497.54     11.03 o 
   2  -6   4      387.20      380.36     10.05 o 
   3  -6   4        3.03        1.51      4.76 o 
   4  -6   4       33.26       42.91     15.60 o 
   5  -6   4      177.64      192.05     18.40 o 
  -5  -5   4      328.44      348.77     13.54 o 
  -4  -5   4      496.73      500.95     13.63 o 
  -3  -5   4       44.43       40.60      4.22 o 
  -2  -5   4       61.20       64.15      3.29 o 
  -1  -5   4      416.04      439.92      9.20 o 
   0  -5   4      329.39      327.27      6.75 o 
   1  -5   4      459.80      446.92      9.57 o 
   2  -5   4      615.69      631.23     17.47 o 
   3  -5   4      130.54      123.75      6.86 o 
   4  -5   4      399.03      386.30     19.42 o 
   5  -5   4       79.86       85.69     18.46 o 
  -6  -4   4       12.51        9.64     17.34 o 
  -5  -4   4       52.84       42.22      9.29 o 
  -4  -4   4      426.68      417.91     16.86 o 
  -3  -4   4       74.54       77.42      5.66 o 
  -2  -4   4      250.12      246.98      6.04 o 
  -1  -4   4      454.23      485.15      9.07 o 
   0  -4   4      478.28      457.98      9.02 o 
   1  -4   4      170.27      179.19      4.62 o 
   2  -4   4      284.55      295.29      9.59 o 
   3  -4   4      134.18      129.20      6.77 o 
   4  -4   4      279.88      281.04      9.94 o 
   5  -4   4       61.39       78.35     13.20 o 
  -6  -3   4      123.09      126.29     13.33 o 
  -5  -3   4      257.94      243.98     17.65 o 
  -4  -3   4      100.81      107.80      7.35 o 
  -3  -3   4      721.73      732.41     16.13 o 
  -2  -3   4      257.26      274.23      7.70 o 
  -1  -3   4      224.24      234.65     18.92 o 
   0  -3   4      175.76      186.73      7.10 o 
   1  -3   4      134.18      150.26      5.47 o 
   2  -3   4       30.46       28.90      4.22 o 
   3  -3   4       27.50       28.00      4.51 o 
   4  -3   4      157.54      166.71      8.28 o 
   5  -3   4       55.72       63.10     10.76 o 
  -6  -2   4      218.21      258.30     19.30 o 
  -5  -2   4       51.29       53.67      9.08 o 
  -4  -2   4       29.79       31.16      5.08 o 
  -3  -2   4      178.29      166.91      6.28 o 
  -2  -2   4      206.59      212.20      6.03 o 
  -1  -2   4      238.73      265.99     28.49 o 
   0  -2   4      352.35      293.32      9.02 o 
   1  -2   4      656.29      676.35     17.60 o 
   2  -2   4       26.16       27.76      3.33 o 
   3  -2   4      972.34      972.44     20.81 o 
   4  -2   4      285.87      277.09     10.15 o 
   5  -2   4      120.26      110.13     11.04 o 
  -6  -1   4      123.93      116.51     17.65 o 
  -5  -1   4       31.49       23.51      5.66 o 
  -4  -1   4       60.49       63.34      4.70 o 
  -3  -1   4      554.26      556.93     12.61 o 
  -2  -1   4      836.44      841.85     17.17 o 
  -1  -1   4      694.35      680.41     12.29 o 
   0  -1   4     1435.24     1375.05     22.96 o 
   1  -1   4     1479.06     1418.29     24.84 o 
   2  -1   4      347.55      335.44      7.15 o 
   3  -1   4      637.09      632.90     21.70 o 
   4  -1   4      125.75      121.13      6.56 o 
   5  -1   4       46.24       35.19      7.04 o 
  -6   0   4        0.00      -17.62     19.81 o 
  -5   0   4       11.92        3.81      4.57 o 
  -4   0   4       17.21       17.13      4.77 o 
  -3   0   4      377.18      358.76      8.47 o 
  -2   0   4      340.93      318.60     15.18 o 
  -1   0   4       83.88       81.66      2.90 o 
   0   0   4      939.72      959.29     31.29 o 
   1   0   4        1.23        6.53      5.39 o 
   2   0   4      154.94      163.48      4.98 o 
   3   0   4       11.22       11.98      4.38 o 
   4   0   4       21.70       18.70      4.43 o 
   5   0   4      230.10      237.29     11.18 o 
  -6   1   4      123.93      111.26      9.82 o 
  -5   1   4       31.47       31.04      5.36 o 
  -4   1   4       60.59       59.18      4.95 o 
  -3   1   4      554.67      543.31     11.47 o 
  -2   1   4      836.84      831.47     16.24 o 
  -1   1   4      694.70      691.06     12.66 o 
   0   1   4     1434.88     1377.89     25.85 o 
   1   1   4     1478.89     1428.54     25.49 o 
   2   1   4      347.19      341.79      7.69 o 
   3   1   4      637.39      641.66     13.14 o 
   4   1   4      126.03      131.53      7.53 o 
   5   1   4       46.19       47.29      6.12 o 
  -6   2   4      218.29      238.13     16.41 o 
  -5   2   4       51.24       53.77      6.25 o 
  -4   2   4       30.01       44.20     10.49 o 
  -3   2   4      178.91      159.77      6.90 o 
  -2   2   4      207.06      212.33      6.29 o 
  -1   2   4      238.99      292.51     16.05 o 
   0   2   4      352.19      299.86      7.30 o 
   1   2   4      655.97      682.23     13.95 o 
   2   2   4       26.14       27.02      2.41 o 
   3   2   4      972.30      972.11     17.33 o 
   4   2   4      286.13      284.42      8.34 o 
   5   2   4      120.13      128.11      8.89 o 
  -6   3   4      123.08       94.07     13.15 o 
  -5   3   4      257.62      278.76     15.48 o 
  -4   3   4      101.49       94.97      7.07 o 
  -3   3   4      721.23      729.57     15.43 o 
  -2   3   4      257.00      279.05      7.40 o 
  -1   3   4      224.08      257.03     22.24 o 
   0   3   4      176.16      174.21     12.14 o 
   1   3   4      134.30      152.98      5.70 o 
   2   3   4       30.41       32.69      2.80 o 
   3   3   4       27.47       23.28      3.06 o 
   4   3   4      157.58      174.09      7.04 o 
   5   3   4       55.78       52.47      6.66 o 
  -6   4   4       12.57       15.44     10.31 o 
  -5   4   4       52.80       53.67     10.08 o 
  -4   4   4      427.05      402.93     11.50 o 
  -3   4   4       74.55       75.42      5.98 o 
  -2   4   4      250.58      251.32      7.01 o 
  -1   4   4      455.08      488.43     10.85 o 
   0   4   4      477.90      440.18     11.87 o 
   1   4   4      170.12      180.25      4.92 o 
   2   4   4      284.87      304.79     10.27 o 
   3   4   4      134.54      128.48     11.47 o 
   4   4   4      280.25      284.83      8.61 o 
   5   4   4       60.84       80.46      8.92 o 
  -5   5   4      328.78      333.39     19.01 o 
  -4   5   4      496.36      501.84     16.02 o 
  -3   5   4       44.30       57.23      5.99 o 
  -2   5   4       61.13       72.28     10.86 o 
  -1   5   4      415.72      441.40     11.23 o 
   0   5   4      329.68      334.06      9.71 o 
   1   5   4      459.58      456.45      9.51 o 
   2   5   4      615.53      640.87     13.16 o 
   3   5   4      130.68      125.89      7.61 o 
   4   5   4      399.13      381.02     13.42 o 
   5   5   4       80.07       71.69     14.33 o 
  -5   6   4       61.65       51.87      8.39 o 
  -4   6   4      142.37      149.33     11.68 o 
  -3   6   4      634.52      633.10     15.86 o 
  -2   6   4       23.53       26.85      4.14 o 
  -1   6   4      126.40      124.92      5.43 o 
   0   6   4       53.09       39.38      4.29 o 
   1   6   4      481.57      528.30     11.89 o 
   2   6   4      386.61      383.23     10.24 o 
   3   6   4        2.99        0.20      4.63 o 
   4   6   4       33.19       27.77     10.40 o 
   5   6   4      178.12      177.60     21.77 o 
  -5   7   4       50.08       43.68      9.24 o 
  -4   7   4      140.51      154.25     11.10 o 
  -3   7   4      602.41      577.56     16.95 o 
  -2   7   4       96.58      109.26     11.93 o 
  -1   7   4       20.31       21.38      4.13 o 
   0   7   4       13.44       16.62      3.19 o 
   1   7   4       43.66       41.30      4.13 o 
   2   7   4      186.11      183.31     10.90 o 
   3   7   4       59.70       58.35      6.79 o 
   4   7   4       10.27       19.81      7.01 o 
  -5   8   4      116.04      108.62     13.87 o 
  -4   8   4       14.43       12.31     20.57 o 
  -3   8   4       90.82      100.23      8.38 o 
  -2   8   4      112.33      118.96      8.28 o 
  -1   8   4      182.39      188.93      6.84 o 
   0   8   4        0.74        4.23      5.39 o 
   1   8   4       62.77       64.06      5.04 o 
   2   8   4      126.98      129.21      5.92 o 
   3   8   4       47.52       44.19      8.79 o 
   4   8   4        4.17       10.37      8.89 o 
  -4   9   4        9.43        3.46      7.27 o 
  -3   9   4       20.02       25.05      7.58 o 
  -2   9   4       31.66       34.44      5.52 o 
  -1   9   4       19.16       11.24      5.28 o 
   0   9   4      238.02      224.79      8.41 o 
   1   9   4       17.15       13.96      4.04 o 
   2   9   4        5.52       15.38     12.39 o 
   3   9   4      170.16      162.06      9.36 o 
   4   9   4       38.54       36.84     13.24 o 
  -4  10   4       61.38       54.79     12.36 o 
  -3  10   4       50.50       48.54      7.74 o 
  -2  10   4      130.73      129.90     12.16 o 
  -1  10   4      110.85      119.43     11.06 o 
   0  10   4       39.01       31.87      6.90 o 
   1  10   4      197.96      204.62      9.22 o 
   2  10   4       66.93       64.57      8.16 o 
   3  10   4      163.52      147.47     13.73 o 
  -3  11   4       10.46        4.51     11.58 o 
  -2  11   4       28.21       21.20      8.16 o 
  -1  11   4        7.28       20.55      8.79 o 
   0  11   4      138.26      141.25      8.32 o 
   1  11   4      159.41      155.36     14.62 o 
   2  11   4      105.50       96.67      8.01 o 
   3  11   4       39.74       35.02      8.01 o 
  -3  12   4       33.92       26.35     11.79 o 
  -2  12   4       73.47       76.41     10.35 o 
  -1  12   4       10.87       22.25     13.48 o 
   0  12   4       62.41       62.45      8.48 o 
   1  12   4      113.50      119.44     10.70 o 
   2  12   4        7.92        5.95     13.62 o 
  -1  13   4       84.60       85.67     11.52 o 
   0  13   4       78.10       73.95     17.73 o 
   1  13   4       28.98       27.52     12.59 o 
  -1 -13   5       32.72       34.44      8.96 o 
   0 -13   5      124.93      146.30     23.38 o 
  -2 -12   5      109.33      128.93     23.28 o 
  -1 -12   5       18.36        7.62      7.80 o 
   0 -12   5       54.86       43.17     13.66 o 
   1 -12   5       38.07       44.07     17.22 o 
   2 -12   5        5.16        2.53     17.04 o 
  -3 -11   5       58.52       60.88     14.78 o 
  -2 -11   5       56.82       55.38      9.05 o 
  -1 -11   5       17.49       20.83     10.06 o 
   0 -11   5       84.25       84.35      8.62 o 
   1 -11   5      140.21      149.19     11.49 o 
   2 -11   5       25.31       20.64     11.99 o 
  -4 -10   5       75.88       54.84     20.38 o 
  -3 -10   5       72.46       78.31      8.59 o 
  -2 -10   5       10.07        3.52      5.51 o 
  -1 -10   5      102.02      101.51      9.19 o 
   0 -10   5       94.03       89.33      5.76 o 
   1 -10   5      125.30      130.80      8.38 o 
   2 -10   5      101.44      101.60     10.63 o 
   3 -10   5        3.37        6.67      7.78 o 
  -4  -9   5       84.96       91.49     13.30 o 
  -3  -9   5      123.24      142.17     18.26 o 
  -2  -9   5      415.45      407.00     15.87 o 
  -1  -9   5       20.96       30.24      4.99 o 
   0  -9   5      613.38      613.61     12.65 o 
   1  -9   5       77.81       65.56      6.30 o 
   2  -9   5      111.00      117.71     15.15 o 
   3  -9   5      133.43      146.80     15.40 o 
   4  -9   5       23.70       11.45     11.70 o 
  -5  -8   5      168.01      189.84     18.75 o 
  -4  -8   5        8.47       16.69      7.95 o 
  -3  -8   5      147.83      153.17      8.21 o 
  -2  -8   5       60.18       50.46      6.19 o 
  -1  -8   5       51.34       49.76      4.39 o 
   0  -8   5       59.97       58.45      4.32 o 
   1  -8   5       29.65       29.43      3.91 o 
   2  -8   5       97.67      101.25      6.86 o 
   3  -8   5       72.99       61.54      7.83 o 
   4  -8   5      180.66      175.55     14.83 o 
  -5  -7   5      129.85      130.36     15.94 o 
  -4  -7   5       91.55      108.09      9.16 o 
  -3  -7   5      517.60      532.58     14.89 o 
  -2  -7   5      635.80      634.95     12.84 o 
  -1  -7   5      608.79      602.76     13.54 o 
   0  -7   5      335.95      344.92     10.47 o 
   1  -7   5       57.69       54.96      4.20 o 
   2  -7   5      450.10      430.74     10.40 o 
   3  -7   5       99.46      107.55      8.69 o 
   4  -7   5       89.26       97.44     11.43 o 
  -5  -6   5       29.94       18.10      8.87 o 
  -4  -6   5       54.12       56.48      8.05 o 
  -3  -6   5      105.93       94.39      4.50 o 
  -2  -6   5      185.45      187.57      5.48 o 
  -1  -6   5      279.90      277.04      9.59 o 
   0  -6   5     1622.64     1661.12     27.19 o 
   1  -6   5      122.72      115.84      4.90 o 
   2  -6   5       76.94       71.96      4.95 o 
   3  -6   5       82.35       78.81      6.05 o 
   4  -6   5       44.27       46.42     11.07 o 
  -5  -5   5      145.40      134.67     11.38 o 
  -4  -5   5      162.77      163.75     20.79 o 
  -3  -5   5        7.94        8.72      2.89 o 
  -2  -5   5      253.09      246.13      6.99 o 
  -1  -5   5      223.92      223.32      5.61 o 
   0  -5   5      151.98      149.10      4.57 o 
   1  -5   5      120.84      123.70     11.56 o 
   2  -5   5       35.46       33.01      4.18 o 
   3  -5   5      151.81      144.11      6.78 o 
   4  -5   5      406.88      405.70     22.24 o 
   5  -5   5       54.28       30.87     13.08 o 
  -6  -4   5      113.12      136.97     17.40 o 
  -5  -4   5       35.59       36.76      7.61 o 
  -4  -4   5       14.87        7.93      5.30 o 
  -3  -4   5      117.44      112.83      5.37 o 
  -2  -4   5      621.17      634.65     18.31 o 
  -1  -4   5      196.19      196.86      5.75 o 
   0  -4   5      290.78      292.61      9.95 o 
   1  -4   5       34.47       27.82      3.15 o 
   2  -4   5       70.20       74.93      4.91 o 
   3  -4   5       21.22       15.85      4.43 o 
   4  -4   5       30.29       23.67      6.43 o 
   5  -4   5       53.06       42.32      9.29 o 
  -6  -3   5      158.32      174.94     17.25 o 
  -5  -3   5       22.62       21.80      9.89 o 
  -4  -3   5      156.75      151.52      9.63 o 
  -3  -3   5      138.28      139.25      6.22 o 
  -2  -3   5      345.73      363.33      7.75 o 
  -1  -3   5     1093.21     1104.83     18.83 o 
   0  -3   5      621.01      621.74     11.54 o 
   1  -3   5       95.75       97.83      3.71 o 
   2  -3   5       61.51       53.36      3.88 o 
   3  -3   5       15.44       14.79      5.72 o 
   4  -3   5      248.03      258.52      9.50 o 
   5  -3   5        9.58       -3.53     12.41 o 
  -6  -2   5       51.26       39.69     10.56 o 
  -5  -2   5      295.34      301.10     19.31 o 
  -4  -2   5      292.13      301.97      9.98 o 
  -3  -2   5        9.18        9.40      3.44 o 
  -2  -2   5      184.25      187.51      6.57 o 
  -1  -2   5      344.68      362.73      7.30 o 
   0  -2   5      960.18      964.82     18.69 o 
   1  -2   5      805.88      776.38     13.91 o 
   2  -2   5      137.19      145.03      7.40 o 
   3  -2   5       57.68       47.91      5.33 o 
   4  -2   5      345.19      347.64     11.51 o 
   5  -2   5      134.57      136.70     23.98 o 
  -6  -1   5       16.96       13.06     10.54 o 
  -5  -1   5      452.48      438.03     20.49 o 
  -4  -1   5       36.85       36.60      5.03 o 
  -3  -1   5     1837.45     1839.32     31.04 o 
  -2  -1   5      143.06      149.35      6.47 o 
  -1  -1   5     2836.03     2802.50     44.69 o 
   0  -1   5     1916.50     1956.36     39.32 o 
   1  -1   5     1113.17     1149.20     20.47 o 
   2  -1   5      885.73      904.04     16.25 o 
   3  -1   5       45.82       46.61      4.18 o 
   4  -1   5      102.47       94.88      5.70 o 
   5  -1   5      128.70      136.88     11.55 o 
  -6   0   5        1.35       11.10      9.69 o 
  -5   0   5       32.54       38.18     17.88 o 
  -4   0   5        0.11        4.52      4.01 o 
  -3   0   5      759.13      792.46     15.28 o 
  -2   0   5       95.91      103.18      3.14 o 
  -1   0   5     3951.65     3780.42     59.89 o 
   0   0   5      406.62      479.89     25.96 o 
   1   0   5       50.03       47.86      2.65 o 
   2   0   5        2.23        2.20      2.52 o 
   3   0   5        1.09        4.84      8.77 o 
   4   0   5      204.79      203.92      8.69 o 
   5   0   5      144.22      142.14     10.52 o 
  -6   1   5       17.03       27.44     13.78 o 
  -5   1   5      451.89      448.01     15.26 o 
  -4   1   5       36.85       41.49      5.40 o 
  -3   1   5     1836.74     1833.63     31.50 o 
  -2   1   5      142.46      149.44      4.73 o 
  -1   1   5     2834.85     2793.69     44.85 o 
   0   1   5     1915.87     2017.72     33.99 o 
   1   1   5     1114.24     1152.78     19.45 o 
   2   1   5      885.85      900.95     16.65 o 
   3   1   5       45.62       46.53      3.75 o 
   4   1   5      102.21       98.46      5.72 o 
   5   1   5      128.98      113.59     13.44 o 
  -6   2   5       51.41       47.69     13.36 o 
  -5   2   5      295.25      309.70     14.63 o 
  -4   2   5      292.00      288.92     12.60 o 
  -3   2   5        9.17        4.72      7.72 o 
  -2   2   5      184.43      185.81      5.25 o 
  -1   2   5      345.00      355.08     13.97 o 
   0   2   5      959.96      999.38     20.42 o 
   1   2   5      805.90      785.34     14.40 o 
   2   2   5      137.14      128.97     16.01 o 
   3   2   5       57.77       49.99      7.01 o 
   4   2   5      345.14      355.01     11.18 o 
   5   2   5      134.09      117.88     13.55 o 
  -6   3   5      158.41      164.74     16.00 o 
  -5   3   5       22.55        7.59      6.51 o 
  -4   3   5      156.67      141.20      7.11 o 
  -3   3   5      137.84      131.83      7.52 o 
  -2   3   5      345.69      365.97     15.12 o 
  -1   3   5     1093.01     1099.55     20.43 o 
   0   3   5      620.73      621.42     19.72 o 
   1   3   5       95.54       98.33      3.87 o 
   2   3   5       61.72       60.43      4.00 o 
   3   3   5       15.41       20.81      4.34 o 
   4   3   5      248.16      239.82      8.64 o 
   5   3   5        9.60        7.60     15.32 o 
  -6   4   5      113.04      103.18     14.50 o 
  -5   4   5       35.60       32.94      9.45 o 
  -4   4   5       14.76       10.45      4.73 o 
  -3   4   5      117.21      107.74     10.20 o 
  -2   4   5      620.81      636.25     14.46 o 
  -1   4   5      195.94      191.69      6.67 o 
   0   4   5      291.04      296.56      6.55 o 
   1   4   5       34.41       31.39      2.97 o 
   2   4   5       70.19       78.31      6.72 o 
   3   4   5       21.32       17.60      4.11 o 
   4   4   5       30.27       27.98      4.97 o 
   5   4   5       52.93       49.34      8.17 o 
  -5   5   5      145.37      145.89     22.17 o 
  -4   5   5      162.53      157.47     10.70 o 
  -3   5   5        7.93       -0.44      7.20 o 
  -2   5   5      253.03      258.14     10.52 o 
  -1   5   5      224.44      226.74      7.24 o 
   0   5   5      152.08      144.87      5.11 o 
   1   5   5      120.45      119.61      5.53 o 
   2   5   5       35.39       29.00      4.86 o 
   3   5   5      151.93      159.11      7.96 o 
   4   5   5      406.99      414.09     11.21 o 
   5   5   5       54.26       51.18     14.92 o 
  -5   6   5       29.98       40.27     10.36 o 
  -4   6   5       54.11       63.36     17.90 o 
  -3   6   5      106.41      100.59      8.25 o 
  -2   6   5      185.66      191.80      7.82 o 
  -1   6   5      280.13      272.66      9.28 o 
   0   6   5     1622.82     1675.48     30.18 o 
   1   6   5      122.97      116.39      4.66 o 
   2   6   5       77.28       78.80      5.05 o 
   3   6   5       82.27       75.61      6.14 o 
   4   6   5       44.23       44.70      9.11 o 
  -5   7   5      129.79      126.05     13.20 o 
  -4   7   5       91.45      101.28     10.52 o 
  -3   7   5      516.91      520.84     13.90 o 
  -2   7   5      635.37      653.94     17.20 o 
  -1   7   5      608.45      624.92     13.39 o 
   0   7   5      335.78      327.13      8.80 o 
   1   7   5       57.91       59.88      6.11 o 
   2   7   5      449.87      457.39     15.50 o 
   3   7   5       99.60      102.56      8.79 o 
   4   7   5       88.87      118.16     18.99 o 
  -5   8   5      167.65      207.69     15.11 o 
  -4   8   5        8.41       21.00      8.99 o 
  -3   8   5      147.93      162.84     11.01 o 
  -2   8   5       60.17       57.18      6.83 o 
  -1   8   5       51.45       54.98      4.88 o 
   0   8   5       60.16       59.72      5.72 o 
   1   8   5       29.64       18.76      5.19 o 
   2   8   5       97.66      103.05     10.14 o 
   3   8   5       72.94       57.93     12.15 o 
   4   8   5      180.54      180.72     15.26 o 
  -4   9   5       84.95       84.50     11.24 o 
  -3   9   5      122.95      125.14      9.76 o 
  -2   9   5      415.65      424.10     13.37 o 
  -1   9   5       20.88       18.32      7.40 o 
   0   9   5      614.07      584.35     17.50 o 
   1   9   5       77.53       79.63      9.37 o 
   2   9   5      111.02      124.75      8.75 o 
   3   9   5      133.57      131.15     11.96 o 
   4   9   5       23.80       17.00     10.98 o 
  -4  10   5       76.14       75.11     17.22 o 
  -3  10   5       72.67       72.64      8.62 o 
  -2  10   5       10.00       10.71      8.55 o 
  -1  10   5      101.89       98.64      7.26 o 
   0  10   5       94.21       92.25      8.19 o 
   1  10   5      125.34      119.92     10.10 o 
   2  10   5      101.67      101.54      8.29 o 
   3  10   5        3.38        0.05      9.23 o 
  -3  11   5       58.41       62.38     12.92 o 
  -2  11   5       56.84       75.01     12.75 o 
  -1  11   5       17.50       18.69      8.34 o 
   0  11   5       84.16       81.59     13.06 o 
   1  11   5      140.60      137.84      9.20 o 
   2  11   5       25.30       33.79     10.21 o 
  -2  12   5      109.56      121.84     12.13 o 
  -1  12   5       18.52       15.60      9.03 o 
   0  12   5       54.88       46.77     11.53 o 
   1  12   5       38.01       43.65      9.75 o 
   2  12   5        5.18       14.87     17.23 o 
  -1  13   5       32.63       14.16     18.29 o 
   0  13   5      124.49      112.96     15.90 o 
  -2 -12   6       61.51       55.31     13.30 o 
  -1 -12   6       12.40       10.91      9.48 o 
   0 -12   6       24.21       16.78      7.09 o 
   1 -12   6       58.74       55.28      9.99 o 
  -3 -11   6       16.95        5.30     12.18 o 
  -2 -11   6      133.15      149.17     13.01 o 
  -1 -11   6      131.15      122.50     12.61 o 
   0 -11   6       31.30       25.85      5.89 o 
   1 -11   6       50.05       52.79     11.04 o 
   2 -11   6        7.93        9.66     13.55 o 
  -4 -10   6       21.26       25.53     20.25 o 
  -3 -10   6        1.07       -0.46      8.71 o 
  -2 -10   6       87.55      101.36      9.94 o 
  -1 -10   6       95.40       93.93     10.24 o 
   0 -10   6       11.54       15.27      9.75 o 
   1 -10   6      252.07      259.17     17.15 o 
   2 -10   6        8.27        1.64     11.20 o 
   3 -10   6       39.48       43.78     16.05 o 
  -4  -9   6       52.74       64.82     20.88 o 
  -3  -9   6       62.15       51.62     10.88 o 
  -2  -9   6        4.29        7.08      5.32 o 
  -1  -9   6      120.31      105.38      6.16 o 
   0  -9   6       58.07       55.03      6.52 o 
   1  -9   6       69.31       65.55      8.52 o 
   2  -9   6      160.01      157.73     18.95 o 
   3  -9   6       27.70       39.55     13.36 o 
  -5  -8   6       37.71       32.85     23.82 o 
  -4  -8   6      115.08      131.87      8.92 o 
  -3  -8   6       99.92      108.05      9.15 o 
  -2  -8   6      384.89      377.47     11.65 o 
  -1  -8   6       15.82       22.39      3.90 o 
   0  -8   6      111.60      105.69      5.29 o 
   1  -8   6        2.18        0.73     10.05 o 
   2  -8   6      108.60      115.08      9.23 o 
   3  -8   6       59.02       64.66     13.87 o 
   4  -8   6       31.90       21.52     24.24 o 
  -5  -7   6        3.38        6.84     11.27 o 
  -4  -7   6        8.32       10.73      5.72 o 
  -3  -7   6       45.83       53.73      5.88 o 
  -2  -7   6       12.70       15.22      3.50 o 
  -1  -7   6       80.33       84.16      4.47 o 
   0  -7   6      526.00      520.70     10.40 o 
   1  -7   6       55.79       45.69      4.01 o 
   2  -7   6      382.52      382.06     10.74 o 
   3  -7   6       52.10       53.04      8.20 o 
   4  -7   6       93.88       95.45      9.49 o 
  -5  -6   6       16.56       26.62      8.58 o 
  -4  -6   6       99.74      104.95      9.05 o 
  -3  -6   6        0.13        1.53      3.99 o 
  -2  -6   6      109.43      117.39      4.73 o 
  -1  -6   6        1.49        3.56      2.33 o 
   0  -6   6       51.72       54.71      3.67 o 
   1  -6   6       80.80       79.27      4.16 o 
   2  -6   6      557.97      582.53     17.40 o 
   3  -6   6      232.87      237.31      9.73 o 
   4  -6   6       82.99       91.63     10.96 o 
  -5  -5   6       61.25       57.28      8.95 o 
  -4  -5   6      222.80      238.04     10.48 o 
  -3  -5   6       53.82       51.27      3.62 o 
  -2  -5   6      287.90      277.87      6.21 o 
  -1  -5   6      104.02      104.69      3.78 o 
   0  -5   6      221.21      231.98      5.48 o 
   1  -5   6      374.39      358.55     10.09 o 
   2  -5   6       45.88       51.40      4.77 o 
   3  -5   6      350.86      350.20     10.66 o 
   4  -5   6      119.50      132.02     13.92 o 
  -5  -4   6       16.55       16.72     12.02 o 
  -4  -4   6      208.79      222.61      9.96 o 
  -3  -4   6       84.90       80.98      4.24 o 
  -2  -4   6      641.54      655.83     16.06 o 
  -1  -4   6      271.50      268.22      6.73 o 
   0  -4   6      113.78      113.93      3.69 o 
   1  -4   6       11.21       11.78      4.12 o 
   2  -4   6      866.24      855.70     20.25 o 
   3  -4   6      465.42      464.12     11.87 o 
   4  -4   6        4.45       10.37      6.07 o 
   5  -4   6      128.09      136.89     12.48 o 
  -6  -3   6       67.77       47.71      9.86 o 
  -5  -3   6       37.28       38.32     12.08 o 
  -4  -3   6       97.97       96.27      7.43 o 
  -3  -3   6       39.49       40.88      3.40 o 
  -2  -3   6      930.87      919.73     20.83 o 
  -1  -3   6      228.34      242.82      5.08 o 
   0  -3   6      835.47      813.46     14.16 o 
   1  -3   6      635.51      641.54     14.14 o 
   2  -3   6      474.01      480.40     10.79 o 
   3  -3   6     1199.86     1188.54     27.09 o 
   4  -3   6      121.86      112.17      9.26 o 
   5  -3   6       12.35       17.89      8.31 o 
  -6  -2   6       43.73       32.65     17.41 o 
  -5  -2   6       77.19       55.93     15.55 o 
  -4  -2   6      109.30      100.82      5.88 o 
  -3  -2   6      203.96      214.10      6.32 o 
  -2  -2   6      304.72      289.25      7.67 o 
  -1  -2   6       48.02       42.34      2.20 o 
   0  -2   6      261.43      269.83      6.25 o 
   1  -2   6      224.27      227.65      5.74 o 
   2  -2   6      479.56      488.24     10.14 o 
   3  -2   6      603.85      600.42     13.44 o 
   4  -2   6       40.89       46.72      8.77 o 
   5  -2   6      148.44      146.92     13.33 o 
  -6  -1   6       28.26       43.91     14.03 o 
  -5  -1   6       98.55      100.79     11.87 o 
  -4  -1   6      115.86      112.67      6.44 o 
  -3  -1   6      145.74      149.36      6.28 o 
  -2  -1   6        3.66        4.89      2.28 o 
  -1  -1   6      138.99      145.38      4.05 o 
   0  -1   6      182.66      183.75      6.20 o 
   1  -1   6      254.92      272.18      6.66 o 
   2  -1   6      216.65      236.62      8.25 o 
   3  -1   6       36.20       38.66      8.03 o 
   4  -1   6       11.23       14.41      6.18 o 
   5  -1   6       69.33       65.43     14.00 o 
  -6   0   6       25.09       32.40     19.48 o 
  -5   0   6      185.95      177.82     12.10 o 
  -4   0   6      168.43      177.03      7.46 o 
  -3   0   6       18.41       19.85      3.96 o 
  -2   0   6      299.12      314.91      6.48 o 
  -1   0   6       53.55       55.23      2.71 o 
   0   0   6     2437.26     2503.00     41.60 o 
   1   0   6        2.31        0.29      3.24 o 
   2   0   6     1379.55     1414.87     24.72 o 
   3   0   6       11.58       13.92      3.19 o 
   4   0   6      879.43      869.86     18.18 o 
   5   0   6      275.89      292.58     12.45 o 
  -6   1   6       28.20       18.98      9.50 o 
  -5   1   6       98.81      112.20      8.09 o 
  -4   1   6      115.44      121.88      9.05 o 
  -3   1   6      145.79      150.04      5.54 o 
  -2   1   6        3.60        4.93      2.56 o 
  -1   1   6      138.85      146.03      4.10 o 
   0   1   6      183.29      191.20      5.67 o 
   1   1   6      254.79      273.04      5.66 o 
   2   1   6      216.59      221.57      5.54 o 
   3   1   6       36.09       40.48      3.74 o 
   4   1   6       11.19       10.82      4.54 o 
   5   1   6       69.21       72.44     20.66 o 
  -6   2   6       43.62       53.00      9.80 o 
  -5   2   6       77.12       79.39      8.64 o 
  -4   2   6      109.24      110.50      7.13 o 
  -3   2   6      204.45      206.61      6.94 o 
  -2   2   6      304.42      286.90      7.91 o 
  -1   2   6       47.78       45.32      3.36 o 
   0   2   6      262.59      273.21      5.71 o 
   1   2   6      224.06      233.59      4.95 o 
   2   2   6      479.49      484.68      9.43 o 
   3   2   6      603.58      594.78     11.95 o 
   4   2   6       40.94       42.15      5.43 o 
   5   2   6      149.31      154.43     15.84 o 
  -6   3   6       67.75       54.43     14.02 o 
  -5   3   6       37.12       35.02      7.89 o 
  -4   3   6       97.97      104.59     13.36 o 
  -3   3   6       39.43       36.81      4.84 o 
  -2   3   6      930.95      917.41     19.44 o 
  -1   3   6      228.04      239.55      6.45 o 
   0   3   6      834.60      809.78     17.68 o 
   1   3   6      635.88      648.80     12.17 o 
   2   3   6      474.47      481.08      9.59 o 
   3   3   6     1199.78     1190.31     25.32 o 
   4   3   6      121.66      120.32      8.16 o 
   5   3   6       12.50        7.35     10.27 o 
  -5   4   6       16.51       18.83      7.79 o 
  -4   4   6      208.98      212.77     16.91 o 
  -3   4   6       85.18       81.65     14.68 o 
  -2   4   6      640.95      661.05     17.28 o 
  -1   4   6      271.66      267.19      7.51 o 
   0   4   6      113.92      107.50      5.02 o 
   1   4   6       11.14       10.56      4.01 o 
   2   4   6      866.56      874.22     15.49 o 
   3   4   6      465.04      468.75     11.51 o 
   4   4   6        4.48       13.10      7.86 o 
   5   4   6      128.33      144.63     19.62 o 
  -5   5   6       60.87       66.45     11.61 o 
  -4   5   6      222.90      241.46     22.82 o 
  -3   5   6       53.95       60.49      6.36 o 
  -2   5   6      288.33      278.76      9.73 o 
  -1   5   6      104.26      113.81      8.44 o 
   0   5   6      221.19      223.02      9.15 o 
   1   5   6      374.47      360.22      9.09 o 
   2   5   6       45.88       42.94      4.57 o 
   3   5   6      350.80      355.35     12.14 o 
   4   5   6      119.49      134.34      9.94 o 
  -5   6   6       16.58       25.61      9.87 o 
  -4   6   6       99.84       97.77     10.97 o 
  -3   6   6        0.13        3.29      4.77 o 
  -2   6   6      109.71      120.56      8.29 o 
  -1   6   6        1.47        0.63      4.62 o 
   0   6   6       51.75       51.05      4.50 o 
   1   6   6       80.62       78.20      9.23 o 
   2   6   6      558.09      586.34     15.82 o 
   3   6   6      233.32      238.38     12.84 o 
   4   6   6       83.14       85.10     10.21 o 
  -5   7   6        3.37       10.99     10.23 o 
  -4   7   6        8.27       18.45      7.09 o 
  -3   7   6       45.84       45.81      5.94 o 
  -2   7   6       12.74       13.59      5.14 o 
  -1   7   6       80.54       84.25      4.94 o 
   0   7   6      526.67      522.02     16.18 o 
   1   7   6       55.64       49.00      5.04 o 
   2   7   6      382.19      372.35     10.91 o 
   3   7   6       52.00       52.67      9.45 o 
   4   7   6       94.02      104.66     12.94 o 
  -5   8   6       37.78       52.58     16.75 o 
  -4   8   6      114.97      115.64     12.24 o 
  -3   8   6       99.63       92.23     14.02 o 
  -2   8   6      385.53      371.89     11.39 o 
  -1   8   6       15.87       22.95      4.28 o 
   0   8   6      111.49      117.33      6.15 o 
   1   8   6        2.09        3.60      6.54 o 
   2   8   6      108.06       92.74     12.18 o 
   3   8   6       58.89       47.63     18.83 o 
   4   8   6       31.72       21.17     10.71 o 
  -4   9   6       52.98       48.96      9.80 o 
  -3   9   6       62.07       57.42      7.31 o 
  -2   9   6        4.32        5.90      8.73 o 
  -1   9   6      120.36      119.82      7.39 o 
   0   9   6       58.09       46.66      6.23 o 
   1   9   6       69.39       62.52      9.26 o 
   2   9   6      159.79      156.85     14.65 o 
   3   9   6       27.79       39.07      9.21 o 
  -4  10   6       21.24        5.38     10.21 o 
  -3  10   6        1.06       -3.97     20.39 o 
  -2  10   6       87.72      101.24     11.03 o 
  -1  10   6       95.37       90.31      8.05 o 
   0  10   6       11.53        5.87      9.01 o 
   1  10   6      252.34      267.80     10.65 o 
   2  10   6        8.28        9.01      7.60 o 
   3  10   6       39.37       34.86      8.08 o 
  -3  11   6       16.86       25.94     12.41 o 
  -2  11   6      133.03      148.69     22.41 o 
  -1  11   6      131.52      147.08      9.33 o 
   0  11   6       31.22       39.53     11.32 o 
   1  11   6       49.98       55.03      7.05 o 
   2  11   6        7.95        6.20     13.02 o 
  -2  12   6       61.58       71.06     21.02 o 
  -1  12   6       12.37        2.02      8.65 o 
   0  12   6       24.20       16.29      9.33 o 
   1  12   6       58.84       55.27     10.44 o 
  -2 -12   7        2.30        8.04     12.20 o 
  -1 -12   7       58.59       48.74     11.04 o 
   0 -12   7       17.19       11.65     17.92 o 
  -3 -11   7      141.02      135.66     13.59 o 
  -2 -11   7       70.87       80.02     12.09 o 
  -1 -11   7       93.43       83.19      7.78 o 
   0 -11   7      104.35      118.29     10.63 o 
   1 -11   7      358.30      358.26     19.10 o 
   2 -11   7       13.07        5.80     14.21 o 
  -3 -10   7       11.30       10.92      9.21 o 
  -2 -10   7        1.27       10.73     10.77 o 
  -1 -10   7       49.35       43.69      9.28 o 
   0 -10   7       85.29       90.18      6.61 o 
   1 -10   7       30.60       38.99      9.33 o 
   2 -10   7       51.58       39.51     12.75 o 
  -4  -9   7       63.21       70.89     18.75 o 
  -3  -9   7       35.08       48.00     11.42 o 
  -2  -9   7       35.72       39.45      5.34 o 
  -1  -9   7      205.49      200.36      7.79 o 
   0  -9   7       48.29       49.83      5.62 o 
   1  -9   7      112.11      107.72     12.70 o 
   2  -9   7       24.69       22.74      9.27 o 
   3  -9   7      217.31      219.14     13.90 o 
  -4  -8   7       19.83       12.28     10.93 o 
  -3  -8   7      164.85      165.42      9.48 o 
  -2  -8   7       15.63       14.15      4.47 o 
  -1  -8   7      238.14      246.30      7.86 o 
   0  -8   7      165.84      165.96      6.53 o 
   1  -8   7       93.46       89.59     10.78 o 
   2  -8   7      147.00      145.25      8.58 o 
   3  -8   7       32.39       36.48     11.66 o 
  -5  -7   7       43.15       49.84     18.78 o 
  -4  -7   7       35.85       31.06      6.50 o 
  -3  -7   7        8.32       19.63      6.32 o 
  -2  -7   7       90.95       88.98      5.65 o 
  -1  -7   7       36.26       33.79      3.10 o 
   0  -7   7      211.43      205.17      6.56 o 
   1  -7   7      869.37      867.36     18.56 o 
   2  -7   7      140.46      149.08     18.50 o 
   3  -7   7       39.41       37.54      9.43 o 
   4  -7   7        5.86       18.41     21.99 o 
  -5  -6   7       24.77       20.41     10.88 o 
  -4  -6   7       18.45       20.17      5.60 o 
  -3  -6   7      250.06      251.08      8.75 o 
  -2  -6   7       64.72       62.28      4.43 o 
  -1  -6   7       73.02       78.23      4.80 o 
   0  -6   7       68.08       63.90      4.45 o 
   1  -6   7      300.56      297.91      9.72 o 
   2  -6   7      651.80      628.10     28.00 o 
   3  -6   7       18.09       15.14      8.16 o 
   4  -6   7       12.76       17.42     12.72 o 
  -5  -5   7       31.18       40.69      7.88 o 
  -4  -5   7       71.88       71.69      6.59 o 
  -3  -5   7      636.11      639.29     13.12 o 
  -2  -5   7      557.99      570.83     11.84 o 
  -1  -5   7      354.36      363.49      7.86 o 
   0  -5   7      311.38      310.19      7.08 o 
   1  -5   7      242.64      251.93      9.05 o 
   2  -5   7      466.86      469.64     11.23 o 
   3  -5   7       29.36       20.69      5.35 o 
   4  -5   7        5.46        5.54     12.56 o 
  -5  -4   7      106.79      107.43      9.92 o 
  -4  -4   7       41.08       40.15      4.57 o 
  -3  -4   7       55.27       59.82      4.80 o 
  -2  -4   7      251.54      257.52      6.12 o 
  -1  -4   7      393.49      411.42      8.59 o 
   0  -4   7      264.96      273.84      8.49 o 
   1  -4   7       69.71       74.29      4.21 o 
   2  -4   7       91.71       92.48      7.32 o 
   3  -4   7      155.81      167.89      9.95 o 
   4  -4   7      236.42      255.34     11.77 o 
  -5  -3   7      125.14      115.95     10.73 o 
  -4  -3   7      281.55      286.89     18.40 o 
  -3  -3   7      115.61      121.37      4.80 o 
  -2  -3   7      952.32      954.31     17.04 o 
  -1  -3   7      889.11      940.27     27.75 o 
   0  -3   7      572.18      576.85     10.84 o 
   1  -3   7      236.61      236.36      7.08 o 
   2  -3   7       84.69       82.33      4.94 o 
   3  -3   7       71.22       74.78      6.87 o 
   4  -3   7      203.52      198.53     11.20 o 
  -6  -2   7        9.67       18.77      9.81 o 
  -5  -2   7        0.85        6.41      6.46 o 
  -4  -2   7      206.98      182.02      8.41 o 
  -3  -2   7        4.20        4.08      4.37 o 
  -2  -2   7      146.81      142.64      4.40 o 
  -1  -2   7      173.89      182.91      4.90 o 
   0  -2   7       68.27       71.83      3.43 o 
   1  -2   7      288.54      316.73     14.44 o 
   2  -2   7      105.71      106.43      7.67 o 
   3  -2   7      530.17      518.64     13.40 o 
   4  -2   7       80.05       80.54     10.08 o 
   5  -2   7       26.43       21.25     10.05 o 
  -6  -1   7       64.02       55.69     15.11 o 
  -5  -1   7        4.52        9.53      9.05 o 
  -4  -1   7      194.98      193.96      8.11 o 
  -3  -1   7       62.83       57.62      3.70 o 
  -2  -1   7      170.15      174.18      5.68 o 
  -1  -1   7        3.96        3.08      2.35 o 
   0  -1   7      454.85      472.23     10.31 o 
   1  -1   7     1739.90     1811.92     29.07 o 
   2  -1   7       68.95       69.05      5.66 o 
   3  -1   7       37.26       38.46      5.06 o 
   4  -1   7      100.88       82.75     14.72 o 
   5  -1   7       24.24       18.88      9.86 o 
  -6   0   7       34.87       28.80     20.55 o 
  -5   0   7        3.24        0.85      7.86 o 
  -4   0   7       66.58       76.89      6.04 o 
  -3   0   7      147.91      152.97      7.71 o 
  -2   0   7       18.24       21.12      2.92 o 
  -1   0   7      112.38      104.31      3.45 o 
   0   0   7      213.58      213.97      5.69 o 
   1   0   7        0.24        4.05      6.67 o 
   2   0   7        0.14       -3.01      7.83 o 
   3   0   7      215.20      228.28      9.09 o 
   4   0   7       27.15       49.42     13.75 o 
   5   0   7      168.90      178.40     30.67 o 
  -6   1   7       64.11       47.43     21.68 o 
  -5   1   7        4.43        5.38      9.08 o 
  -4   1   7      195.20      201.52      9.24 o 
  -3   1   7       62.83       59.24      4.91 o 
  -2   1   7      169.79      158.47      6.19 o 
  -1   1   7        4.03        2.62      1.89 o 
   0   1   7      454.53      492.20     10.63 o 
   1   1   7     1740.23     1802.69     45.87 o 
   2   1   7       68.98       66.88      4.19 o 
   3   1   7       37.15       26.60      3.71 o 
   4   1   7      100.54      102.84      7.02 o 
   5   1   7       24.32       23.10     12.42 o 
  -6   2   7        9.70        4.95     10.59 o 
  -5   2   7        0.85        6.52      6.96 o 
  -4   2   7      206.75      194.44     11.01 o 
  -3   2   7        4.20        8.16      4.72 o 
  -2   2   7      146.94      143.39      4.82 o 
  -1   2   7      173.59      179.30      5.28 o 
   0   2   7       68.20       72.85      3.25 o 
   1   2   7      288.57      305.83      9.13 o 
   2   2   7      106.04      115.34      4.19 o 
   3   2   7      530.37      531.31     12.08 o 
   4   2   7       79.96       82.95      9.10 o 
   5   2   7       26.39       12.86      9.91 o 
  -5   3   7      125.15      118.56     15.74 o 
  -4   3   7      281.27      298.98     13.78 o 
  -3   3   7      115.86      115.37      7.93 o 
  -2   3   7      951.20      924.40     16.40 o 
  -1   3   7      889.46      923.85     16.81 o 
   0   3   7      571.59      557.25     11.52 o 
   1   3   7      235.47      239.19      6.99 o 
   2   3   7       84.37       81.81      3.60 o 
   3   3   7       71.06       64.97      5.73 o 
   4   3   7      204.19      209.70     10.82 o 
  -5   4   7      106.57       92.24     11.45 o 
  -4   4   7       41.08       40.22      9.56 o 
  -3   4   7       55.26       60.77      5.85 o 
  -2   4   7      251.82      247.79      7.65 o 
  -1   4   7      393.79      430.56     11.81 o 
   0   4   7      265.27      286.87     18.17 o 
   1   4   7       69.63       71.47      3.46 o 
   2   4   7       91.64       98.76      6.25 o 
   3   4   7      155.50      153.38     16.15 o 
   4   4   7      236.36      234.06     13.41 o 
  -5   5   7       31.13       42.91     12.04 o 
  -4   5   7       71.85       66.84     11.66 o 
  -3   5   7      635.07      627.53     14.80 o 
  -2   5   7      557.50      581.58     16.25 o 
  -1   5   7      354.64      355.82      8.84 o 
   0   5   7      311.47      310.80      7.84 o 
   1   5   7      241.92      249.01      7.51 o 
   2   5   7      466.73      464.09     10.68 o 
   3   5   7       29.31       31.56      7.23 o 
   4   5   7        5.49        3.25     11.44 o 
  -5   6   7       24.68       19.10     13.50 o 
  -4   6   7       18.47       17.69      7.28 o 
  -3   6   7      249.83      247.49     11.13 o 
  -2   6   7       64.53       61.87      8.02 o 
  -1   6   7       72.89       75.57      4.82 o 
   0   6   7       67.89       72.01      4.70 o 
   1   6   7      300.65      301.41      7.56 o 
   2   6   7      651.95      655.35     27.27 o 
   3   6   7       18.05        6.52     13.64 o 
   4   6   7       12.73       -4.51     11.84 o 
  -5   7   7       43.20       37.26     10.72 o 
  -4   7   7       35.97       32.16      7.58 o 
  -3   7   7        8.34        3.55      5.40 o 
  -2   7   7       91.09       95.29      6.72 o 
  -1   7   7       36.27       37.83      5.14 o 
   0   7   7      211.30      204.18      9.30 o 
   1   7   7      870.01      859.89     16.82 o 
   2   7   7      140.56      137.82      8.18 o 
   3   7   7       39.24       44.81     15.82 o 
   4   7   7        5.92        3.94      9.89 o 
  -4   8   7       19.88       15.50     10.82 o 
  -3   8   7      164.83      147.85     12.96 o 
  -2   8   7       15.64       17.83      5.60 o 
  -1   8   7      238.45      238.75      8.22 o 
   0   8   7      166.03      168.84     10.33 o 
   1   8   7       93.43       79.70      6.77 o 
   2   8   7      147.16      143.34      8.62 o 
   3   8   7       32.35       39.15      8.45 o 
  -4   9   7       62.97       71.88     13.13 o 
  -3   9   7       35.05       44.79      9.42 o 
  -2   9   7       35.91       21.95      7.64 o 
  -1   9   7      205.35      208.67      9.06 o 
   0   9   7       48.28       35.36      6.48 o 
   1   9   7      112.55      117.08     12.25 o 
   2   9   7       24.72       19.31      6.41 o 
   3   9   7      217.65      227.44     14.84 o 
  -3  10   7       11.39       12.31      8.04 o 
  -2  10   7        1.28       10.17     10.03 o 
  -1  10   7       49.50       47.20      6.94 o 
   0  10   7       85.22       77.68      8.96 o 
   1  10   7       30.64       40.13      6.76 o 
   2  10   7       51.69       43.94     11.98 o 
  -3  11   7      141.21      157.46     35.17 o 
  -2  11   7       70.82       71.33     24.82 o 
  -1  11   7       93.54       95.71     10.13 o 
   0  11   7      104.39      106.97      8.81 o 
   1  11   7      358.18      373.88     35.81 o 
   2  11   7       13.10        5.98     10.53 o 
  -2  12   7        2.28       14.68     26.73 o 
  -1  12   7       58.93       65.99     12.52 o 
   0  12   7       17.10       18.52     18.13 o 
  -2 -11   8      140.74      148.11     12.66 o 
  -1 -11   8       10.72        4.57      8.03 o 
   0 -11   8       70.94       73.26      9.74 o 
   1 -11   8       32.83       65.19     14.88 o 
  -3 -10   8       48.53       40.57     10.28 o 
  -2 -10   8       11.24       14.30     13.05 o 
  -1 -10   8       38.54       25.32      6.04 o 
   0 -10   8      103.65       94.45      8.21 o 
   1 -10   8       11.56        1.21     12.81 o 
   2 -10   8       51.41       29.19     23.51 o 
  -4  -9   8       18.52       16.82      8.49 o 
  -3  -9   8       75.92       76.16     11.11 o 
  -2  -9   8      156.73      158.02     10.27 o 
  -1  -9   8       61.16       53.29     11.25 o 
   0  -9   8      165.04      168.10      8.57 o 
   1  -9   8       40.31       37.65      6.31 o 
   2  -9   8       35.96       39.30     12.10 o 
   3  -9   8      178.49      188.56     16.95 o 
  -4  -8   8       39.28       43.44     13.70 o 
  -3  -8   8       14.15       15.74      8.72 o 
  -2  -8   8       47.68       49.78      5.26 o 
  -1  -8   8      236.67      239.11      8.97 o 
   0  -8   8       60.96       63.77      6.27 o 
   1  -8   8      104.17      100.94      7.57 o 
   2  -8   8      129.36      137.51     10.49 o 
   3  -8   8      108.52      125.17     16.51 o 
  -4  -7   8       22.15        7.71     12.81 o 
  -3  -7   8      268.76      241.62     10.93 o 
  -2  -7   8       69.22       75.05      5.30 o 
  -1  -7   8      328.09      314.33      9.16 o 
   0  -7   8       42.74       43.62      5.09 o 
   1  -7   8      111.26      116.28      7.70 o 
   2  -7   8      306.46      326.10     11.99 o 
   3  -7   8       53.66       55.40     12.76 o 
  -5  -6   8        0.55        1.68     11.18 o 
  -4  -6   8      177.37      175.63     15.29 o 
  -3  -6   8      338.02      339.92     13.62 o 
  -2  -6   8      487.48      484.18     10.87 o 
  -1  -6   8      125.67      113.46      4.89 o 
   0  -6   8      112.38      109.29      5.57 o 
   1  -6   8      257.05      264.41      8.49 o 
   2  -6   8      208.73      196.33     10.79 o 
   3  -6   8        5.40       12.45      6.93 o 
   4  -6   8      113.74      129.93     15.93 o 
  -5  -5   8       14.78       31.65     10.01 o 
  -4  -5   8      126.53      129.57      7.24 o 
  -3  -5   8      248.03      261.70      8.53 o 
  -2  -5   8      166.03      168.46      5.91 o 
  -1  -5   8       38.71       29.97      3.84 o 
   0  -5   8      251.55      245.70     11.89 o 
   1  -5   8      145.38      141.15      8.24 o 
   2  -5   8      641.83      649.95     18.73 o 
   3  -5   8       40.82       48.33      8.45 o 
   4  -5   8       13.98        7.57      7.27 o 
  -5  -4   8      199.04      180.99     15.13 o 
  -4  -4   8      137.63      125.92      7.50 o 
  -3  -4   8       10.79       15.20      3.43 o 
  -2  -4   8      390.63      390.38      8.99 o 
  -1  -4   8       70.70       73.15      4.56 o 
   0  -4   8      225.35      231.09      6.08 o 
   1  -4   8      351.63      354.06     12.39 o 
   2  -4   8      357.37      350.75     16.09 o 
   3  -4   8       27.33       23.90      6.01 o 
   4  -4   8      252.33      262.61     14.79 o 
  -5  -3   8       35.36       46.64      7.98 o 
  -4  -3   8      271.88      270.74     10.39 o 
  -3  -3   8       35.55       37.61      3.63 o 
  -2  -3   8      250.20      252.53      5.75 o 
  -1  -3   8       62.59       64.06      4.01 o 
   0  -3   8      486.33      481.25      9.28 o 
   1  -3   8      906.91      906.74     24.21 o 
   2  -3   8      188.24      200.89     12.42 o 
   3  -3   8      292.10      276.02     11.33 o 
   4  -3   8       56.43       66.80     12.53 o 
  -5  -2   8       55.13       37.20     11.45 o 
  -4  -2   8       82.68       77.29      6.71 o 
  -3  -2   8      202.52      213.53      7.10 o 
  -2  -2   8        1.57        4.11      2.10 o 
  -1  -2   8      151.60      153.92      4.51 o 
   0  -2   8      574.09      609.86     13.26 o 
   1  -2   8      364.50      369.02     12.47 o 
   2  -2   8       19.06       18.71      6.90 o 
   3  -2   8      208.66      206.26      9.46 o 
   4  -2   8       23.40       11.03      7.19 o 
  -5  -1   8       15.70       11.50      7.11 o 
  -4  -1   8      146.55      145.13      8.37 o 
  -3  -1   8       68.12       73.63      5.33 o 
  -2  -1   8      742.19      762.31     13.66 o 
  -1  -1   8       14.67       13.25      2.34 o 
   0  -1   8      100.91      102.32      6.21 o 
   1  -1   8      159.09      167.35      6.91 o 
   2  -1   8       41.38       45.02      5.34 o 
   3  -1   8      420.29      393.47     11.62 o 
   4  -1   8        7.78        7.16      8.06 o 
  -6   0   8        0.20       12.16     10.56 o 
  -5   0   8       10.77       15.13      7.47 o 
  -4   0   8       18.93       12.29      6.29 o 
  -3   0   8        7.23       10.75      4.79 o 
  -2   0   8      199.54      209.47      5.94 o 
  -1   0   8      528.42      532.68     11.96 o 
   0   0   8      133.44      162.46     11.05 o 
   1   0   8      124.88      120.53      4.11 o 
   2   0   8       29.61       27.84      5.06 o 
   3   0   8        0.46       -4.78      8.77 o 
   4   0   8      105.05       94.78      7.69 o 
  -5   1   8       15.60       18.99     14.57 o 
  -4   1   8      146.16      152.34      8.07 o 
  -3   1   8       68.19       65.50     11.95 o 
  -2   1   8      741.68      750.57     13.42 o 
  -1   1   8       14.58       11.37      3.95 o 
   0   1   8      100.66      111.69      4.81 o 
   1   1   8      159.43      170.99      5.20 o 
   2   1   8       41.45       40.42      5.61 o 
   3   1   8      420.27      409.40     11.10 o 
   4   1   8        7.76        3.57      6.74 o 
  -5   2   8       55.24       44.70      8.11 o 
  -4   2   8       82.73       74.47      7.53 o 
  -3   2   8      202.83      200.59      9.75 o 
  -2   2   8        1.59        2.15      3.01 o 
  -1   2   8      151.88      171.12     10.88 o 
   0   2   8      574.32      630.78     15.43 o 
   1   2   8      364.74      370.27      8.33 o 
   2   2   8       19.19       18.31      3.84 o 
   3   2   8      208.70      221.56     12.06 o 
   4   2   8       23.34       17.05      7.05 o 
  -5   3   8       35.58       41.50      8.47 o 
  -4   3   8      271.78      295.71     12.18 o 
  -3   3   8       35.57       36.06      8.37 o 
  -2   3   8      250.85      253.90      7.18 o 
  -1   3   8       62.51       62.56      5.26 o 
   0   3   8      486.30      477.39     10.44 o 
   1   3   8      906.76      903.96     21.52 o 
   2   3   8      188.61      182.01      7.26 o 
   3   3   8      292.52      272.97     11.09 o 
   4   3   8       56.30       68.51     10.04 o 
  -5   4   8      199.16      188.26     12.58 o 
  -4   4   8      138.18      142.37     11.39 o 
  -3   4   8       10.77        4.14      3.90 o 
  -2   4   8      389.87      386.35     13.96 o 
  -1   4   8       70.57       66.37      5.89 o 
   0   4   8      225.93      243.15      7.34 o 
   1   4   8      351.53      347.44      9.26 o 
   2   4   8      357.37      348.20     11.27 o 
   3   4   8       27.40       27.91      6.98 o 
   4   4   8      252.31      241.73     14.42 o 
  -5   5   8       14.69       29.49     11.30 o 
  -4   5   8      126.60      128.65      9.05 o 
  -3   5   8      247.85      253.11     10.65 o 
  -2   5   8      165.96      165.72      9.04 o 
  -1   5   8       39.02       43.37      9.65 o 
   0   5   8      251.53      258.58     15.65 o 
   1   5   8      145.81      149.72      5.57 o 
   2   5   8      641.65      648.63     17.95 o 
   3   5   8       40.70       32.69     10.06 o 
   4   5   8       14.01        1.30     13.59 o 
  -5   6   8        0.58        4.65     11.89 o 
  -4   6   8      176.75      173.51     10.04 o 
  -3   6   8      338.40      343.16     23.61 o 
  -2   6   8      488.19      487.65     16.13 o 
  -1   6   8      125.47      117.39      8.63 o 
   0   6   8      112.24      112.18      6.32 o 
   1   6   8      256.64      263.35      8.38 o 
   2   6   8      208.93      206.60     10.43 o 
   3   6   8        5.37       18.26      8.21 o 
   4   6   8      113.88      107.82     14.10 o 
  -4   7   8       22.19        5.52      7.73 o 
  -3   7   8      268.76      270.04     12.76 o 
  -2   7   8       69.43       57.43     13.83 o 
  -1   7   8      327.85      319.03      9.80 o 
   0   7   8       42.69       33.84      5.13 o 
   1   7   8      111.33      110.58      7.65 o 
   2   7   8      306.22      298.38     10.68 o 
   3   7   8       53.72       56.15      9.22 o 
  -4   8   8       39.12       47.97     17.93 o 
  -3   8   8       14.16       21.18      8.19 o 
  -2   8   8       47.68       45.92      6.68 o 
  -1   8   8      236.58      242.46     11.91 o 
   0   8   8       60.88       61.61      6.51 o 
   1   8   8      104.02      105.92      7.79 o 
   2   8   8      129.04      131.77      7.91 o 
   3   8   8      108.27      108.57     10.48 o 
  -4   9   8       18.55        7.90      9.21 o 
  -3   9   8       76.03       76.60     13.47 o 
  -2   9   8      157.12      153.47     13.21 o 
  -1   9   8       61.42       58.65      8.49 o 
   0   9   8      165.32      152.85      9.19 o 
   1   9   8       40.08       34.43      6.28 o 
   2   9   8       36.08       27.60      6.36 o 
   3   9   8      178.50      171.31     16.83 o 
  -3  10   8       48.82       35.71     15.81 o 
  -2  10   8       11.08       15.22      8.59 o 
  -1  10   8       38.70       32.48      9.98 o 
   0  10   8      103.45       94.41      9.56 o 
   1  10   8       11.71       17.83      9.62 o 
   2  10   8       51.35       51.51      7.99 o 
  -2  11   8      140.05      142.73     21.14 o 
  -1  11   8       10.80       15.35      8.16 o 
   0  11   8       71.17       62.85      9.50 o 
   1  11   8       32.91       36.70     14.98 o 
  -1 -11   9       49.11       45.67      9.87 o 
   0 -11   9       66.69       59.43     27.43 o 
  -3 -10   9       66.26       70.19     14.81 o 
  -2 -10   9        5.24        9.36      8.41 o 
  -1 -10   9       84.82       91.62     10.04 o 
   0 -10   9       52.21       53.34     18.22 o 
   1 -10   9      178.36      196.14     16.09 o 
  -3  -9   9       14.09        6.62      7.07 o 
  -2  -9   9      195.48      190.97      9.41 o 
  -1  -9   9       28.20       33.74      6.13 o 
   0  -9   9      444.60      426.79     25.69 o 
   1  -9   9        5.32       16.52      9.25 o 
   2  -9   9      167.25      170.84     16.18 o 
  -4  -8   9       50.69       30.79     18.54 o 
  -3  -8   9       82.11       70.29      8.87 o 
  -2  -8   9        3.73       19.03      7.80 o 
  -1  -8   9      119.62      125.23      7.01 o 
   0  -8   9       99.79       97.65      9.07 o 
   1  -8   9      260.65      252.96     12.72 o 
   2  -8   9       25.85       28.88      8.36 o 
   3  -8   9       49.23       38.31     15.62 o 
  -4  -7   9       26.42       24.55      9.28 o 
  -3  -7   9      226.35      228.88      9.07 o 
  -2  -7   9      164.90      159.04      8.64 o 
  -1  -7   9      229.79      220.85      7.54 o 
   0  -7   9       50.33       61.70      6.51 o 
   1  -7   9       19.71       16.38      9.22 o 
   2  -7   9      185.35      194.54     14.69 o 
   3  -7   9       81.27       84.61     16.42 o 
  -5  -6   9        7.96       28.39     16.22 o 
  -4  -6   9      178.13      179.14     20.18 o 
  -3  -6   9        9.05       13.08      6.74 o 
  -2  -6   9       55.95       53.12      6.03 o 
  -1  -6   9        2.20        3.45      3.29 o 
   0  -6   9       20.78       20.77      5.49 o 
   1  -6   9      233.34      240.39     11.31 o 
   2  -6   9       17.02       12.42      8.06 o 
   3  -6   9        6.04        1.06     11.65 o 
  -5  -5   9        0.94       -6.58     13.37 o 
  -4  -5   9      128.16      117.22     12.28 o 
  -3  -5   9      290.06      269.51      8.41 o 
  -2  -5   9       27.24       23.97      3.47 o 
  -1  -5   9      106.42      100.41      5.24 o 
   0  -5   9      340.44      332.31     10.95 o 
   1  -5   9     1190.48     1227.11     40.68 o 
   2  -5   9      321.90      333.27     15.25 o 
   3  -5   9       98.58      100.88     10.39 o 
   4  -5   9       61.31       65.88     14.28 o 
  -5  -4   9       12.26        9.84      6.95 o 
  -4  -4   9      209.94      205.92      9.57 o 
  -3  -4   9      426.18      423.51     11.11 o 
  -2  -4   9      181.25      178.38      5.56 o 
  -1  -4   9      183.90      194.39      7.73 o 
   0  -4   9      254.02      258.61      8.08 o 
   1  -4   9       48.84       54.28      9.63 o 
   2  -4   9      481.98      474.36     33.28 o 
   3  -4   9      358.08      343.61     18.09 o 
   4  -4   9       28.34       32.38     15.03 o 
  -5  -3   9       65.45       54.51     13.06 o 
  -4  -3   9       37.36       24.29     12.86 o 
  -3  -3   9      151.90      146.93      6.09 o 
  -2  -3   9      149.23      163.75      5.83 o 
  -1  -3   9      287.38      301.62      7.64 o 
   0  -3   9      234.50      255.28     18.00 o 
   1  -3   9      143.42      152.58      7.20 o 
   2  -3   9       49.72       48.68      7.79 o 
   3  -3   9      144.11      131.16      9.17 o 
   4  -3   9       10.35       13.17     15.08 o 
  -5  -2   9        2.28       -0.31      9.42 o 
  -4  -2   9      163.24      187.07     12.65 o 
  -3  -2   9        7.61        6.65      5.88 o 
  -2  -2   9       22.31       16.78      2.76 o 
  -1  -2   9      498.72      485.31     11.92 o 
   0  -2   9      161.01      158.03      6.06 o 
   1  -2   9      174.96      186.85     16.38 o 
   2  -2   9       14.43        8.62      5.61 o 
   3  -2   9       55.60       70.18      8.72 o 
   4  -2   9        9.82        4.04      7.57 o 
  -5  -1   9       16.28       11.50     13.67 o 
  -4  -1   9        3.82        6.62      4.62 o 
  -3  -1   9      223.05      217.94     13.18 o 
  -2  -1   9       64.18       76.03      6.35 o 
  -1  -1   9       79.34       86.93      4.83 o 
   0  -1   9       36.61       45.14      5.45 o 
   1  -1   9        6.19       -5.59      7.24 o 
   2  -1   9      209.75      213.63      9.33 o 
   3  -1   9       47.93       42.99      8.37 o 
   4  -1   9      104.63       97.67     11.25 o 
  -5   0   9       11.56       -0.22     14.56 o 
  -4   0   9        3.31        3.99      8.17 o 
  -3   0   9      129.93      130.81      7.45 o 
  -2   0   9      139.55      138.23      6.26 o 
  -1   0   9      939.12      921.34     17.36 o 
   0   0   9       66.13       63.10      5.36 o 
   1   0   9       72.68       55.78     11.05 o 
   2   0   9      336.55      321.45      9.16 o 
   3   0   9       34.14       22.00      5.57 o 
   4   0   9        4.81        5.61      7.58 o 
  -5   1   9       16.23       19.88      9.32 o 
  -4   1   9        3.82        6.19      6.15 o 
  -3   1   9      223.25      218.10     14.24 o 
  -2   1   9       63.96       72.42      4.11 o 
  -1   1   9       79.47       85.43      4.91 o 
   0   1   9       36.40       43.73      3.64 o 
   1   1   9        6.16        1.11      3.73 o 
   2   1   9      209.96      205.41      7.75 o 
   3   1   9       47.85       40.18      6.80 o 
   4   1   9      104.43       90.77     23.44 o 
  -5   2   9        2.24        7.77      9.96 o 
  -4   2   9      162.91      157.37      8.65 o 
  -3   2   9        7.64       11.48      5.06 o 
  -2   2   9       22.21       15.53      3.57 o 
  -1   2   9      498.73      505.83     12.52 o 
   0   2   9      160.60      160.24      6.38 o 
   1   2   9      174.91      181.95      6.20 o 
   2   2   9       14.45        8.87      3.92 o 
   3   2   9       55.49       53.92      7.04 o 
   4   2   9        9.71       19.65      8.43 o 
  -5   3   9       65.63       70.83     11.49 o 
  -4   3   9       37.39       52.43      8.64 o 
  -3   3   9      151.38      139.40      9.95 o 
  -2   3   9      149.01      152.59      6.40 o 
  -1   3   9      287.35      314.47      8.02 o 
   0   3   9      234.36      243.01      8.27 o 
   1   3   9      143.00      142.69      6.44 o 
   2   3   9       49.55       49.44      4.97 o 
   3   3   9      144.13      148.22     10.13 o 
   4   3   9       10.32        5.75     10.85 o 
  -5   4   9       12.19       -0.26     10.08 o 
  -4   4   9      209.80      195.76     11.55 o 
  -3   4   9      426.57      392.16     14.04 o 
  -2   4   9      181.58      179.04      7.79 o 
  -1   4   9      183.39      184.74      7.03 o 
   0   4   9      254.20      256.80      8.28 o 
   1   4   9       49.05       56.21      4.73 o 
   2   4   9      482.43      484.75     17.66 o 
   3   4   9      358.37      364.57     14.33 o 
   4   4   9       28.25       36.25     10.29 o 
  -5   5   9        0.94        4.89      8.96 o 
  -4   5   9      128.30      110.68      9.95 o 
  -3   5   9      289.75      295.56     10.79 o 
  -2   5   9       27.25       20.60      4.95 o 
  -1   5   9      106.30      101.58      6.83 o 
   0   5   9      340.98      335.97      9.78 o 
   1   5   9     1190.07     1202.23     23.20 o 
   2   5   9      321.43      312.61     20.43 o 
   3   5   9       98.61      100.70     10.30 o 
   4   5   9       61.41       67.32     21.65 o 
  -5   6   9        7.97        7.74     11.44 o 
  -4   6   9      177.91      166.98     16.94 o 
  -3   6   9        9.02       10.99      9.10 o 
  -2   6   9       55.84       47.49      7.00 o 
  -1   6   9        2.22       -1.20      9.61 o 
   0   6   9       20.73       25.83      4.98 o 
   1   6   9      233.47      240.39      8.50 o 
   2   6   9       17.06       14.48      6.14 o 
   3   6   9        6.06      -11.30     12.86 o 
  -4   7   9       26.36       12.84      7.73 o 
  -3   7   9      226.76      247.79     16.89 o 
  -2   7   9      164.64      160.84     17.90 o 
  -1   7   9      229.59      221.31     11.68 o 
   0   7   9       50.35       48.71      5.27 o 
   1   7   9       19.80       31.33      6.57 o 
   2   7   9      185.44      197.00     21.18 o 
   3   7   9       81.31      102.06     15.30 o 
  -4   8   9       50.66       57.58      9.97 o 
  -3   8   9       81.84       70.89     15.49 o 
  -2   8   9        3.69       -3.44     11.48 o 
  -1   8   9      119.59      132.58      9.43 o 
   0   8   9       99.86      103.66      8.60 o 
   1   8   9      260.75      252.21     12.98 o 
   2   8   9       25.89       37.43      7.10 o 
   3   8   9       49.16       52.73     11.03 o 
  -3   9   9       14.20        9.68     19.97 o 
  -2   9   9      195.24      177.15     12.84 o 
  -1   9   9       28.18       31.17      7.20 o 
   0   9   9      444.38      422.70     19.07 o 
   1   9   9        5.33        5.87      6.70 o 
   2   9   9      167.26      167.20     11.54 o 
  -3  10   9       65.95       76.99     24.65 o 
  -2  10   9        5.25        8.29      8.07 o 
  -1  10   9       85.07       71.10     13.03 o 
   0  10   9       52.33       40.52      9.93 o 
   1  10   9      178.58      205.84     15.67 o 
  -1  11   9       49.29       67.78     22.88 o 
   0  11   9       66.66       77.93     12.74 o 
  -2 -10  10      247.42      234.04     14.86 o 
  -1 -10  10       39.05       42.20     10.88 o 
   0 -10  10       30.02        8.82     12.35 o 
  -3  -9  10        4.41       14.56      8.35 o 
  -2  -9  10      227.43      234.83     20.60 o 
  -1  -9  10       97.19      103.31      8.89 o 
   0  -9  10       14.31       25.56     10.70 o 
   1  -9  10       28.98       28.25     11.69 o 
  -3  -8  10      149.89      148.92     16.92 o 
  -2  -8  10       23.47       16.36      7.11 o 
  -1  -8  10      175.70      181.49      9.40 o 
   0  -8  10       21.86        6.56     10.21 o 
   1  -8  10       96.65       85.18     13.91 o 
   2  -8  10        2.04        7.17      8.58 o 
  -4  -7  10       40.23       42.57     11.46 o 
  -3  -7  10      117.77      120.40      8.48 o 
  -2  -7  10       90.35       95.56      7.04 o 
  -1  -7  10      576.79      550.60     14.50 o 
   0  -7  10       52.20       53.15      6.95 o 
   1  -7  10       74.13       74.10      9.23 o 
   2  -7  10       24.69        1.56     20.94 o 
  -4  -6  10      130.76      124.10     11.07 o 
  -3  -6  10       60.46       39.76      7.40 o 
  -2  -6  10      262.01      261.34      9.96 o 
  -1  -6  10      107.57      110.66     10.50 o 
   0  -6  10      114.63      125.54      8.23 o 
   1  -6  10       72.37       80.18     11.11 o 
   2  -6  10       34.70       33.55     10.83 o 
   3  -6  10       63.42       52.41     11.12 o 
  -5  -5  10      339.40      348.04     22.96 o 
  -4  -5  10       84.19       77.30      9.20 o 
  -3  -5  10      237.07      243.27     12.04 o 
  -2  -5  10       67.76       62.07      7.00 o 
  -1  -5  10       35.62       39.23      5.53 o 
   0  -5  10      584.48      563.10     15.36 o 
   1  -5  10      107.03      107.59      8.91 o 
   2  -5  10      167.85      174.25     22.63 o 
   3  -5  10       36.36       34.27     10.93 o 
  -5  -4  10        3.54        2.02      8.04 o 
  -4  -4  10      211.70      192.76     11.35 o 
  -3  -4  10       90.60       76.59     14.15 o 
  -2  -4  10       30.66       27.19      3.85 o 
  -1  -4  10       35.42       37.31      5.70 o 
   0  -4  10      171.21      168.42      8.23 o 
   1  -4  10       87.68       85.24      8.47 o 
   2  -4  10        6.46        3.36      9.68 o 
   3  -4  10       49.26       42.00     11.07 o 
  -5  -3  10       58.57       71.58     18.55 o 
  -4  -3  10       17.43       21.46     16.18 o 
  -3  -3  10      108.03      109.23     11.08 o 
  -2  -3  10      187.07      183.77      6.42 o 
  -1  -3  10      607.98      598.76     14.17 o 
   0  -3  10      430.36      419.47     11.72 o 
   1  -3  10        0.10        2.11      5.55 o 
   2  -3  10        4.53        3.91      6.39 o 
   3  -3  10        4.85        6.25      7.28 o 
  -5  -2  10      206.72      199.69     29.98 o 
  -4  -2  10      248.60      235.85     15.86 o 
  -3  -2  10       55.16       56.34      6.41 o 
  -2  -2  10       23.09       16.92      3.56 o 
  -1  -2  10      129.72      125.65      6.00 o 
   0  -2  10      244.05      250.80      8.08 o 
   1  -2  10       44.71       42.25      6.60 o 
   2  -2  10       28.08       23.06      8.74 o 
   3  -2  10       36.94       40.99      7.49 o 
   4  -2  10       23.89       13.82     10.22 o 
  -5  -1  10       77.17       66.72     10.07 o 
  -4  -1  10      180.65      166.77     15.49 o 
  -3  -1  10       21.26       18.01      5.07 o 
  -2  -1  10      582.30      602.90     12.18 o 
  -1  -1  10      320.02      331.84      9.64 o 
   0  -1  10      163.06      182.51      8.56 o 
   1  -1  10      149.59      143.37      6.70 o 
   2  -1  10      173.63      176.60     13.64 o 
   3  -1  10       44.97       37.81      7.47 o 
   4  -1  10       58.10       63.06     13.78 o 
  -5   0  10      128.91      140.79     12.84 o 
  -4   0  10       18.63       29.46      9.21 o 
  -3   0  10      913.18      912.50     22.82 o 
  -2   0  10       25.55       21.79      3.18 o 
  -1   0  10      534.62      510.25     14.82 o 
   0   0  10       31.84       42.86      5.86 o 
   1   0  10      191.08      187.17      9.49 o 
   2   0  10       64.11       60.18      8.12 o 
   3   0  10        3.67       12.19      5.63 o 
   4   0  10       27.45       14.49     14.40 o 
  -5   1  10       77.44       77.20      9.72 o 
  -4   1  10      180.64      186.41     11.66 o 
  -3   1  10       21.21       18.54     11.52 o 
  -2   1  10      582.74      600.78     11.98 o 
  -1   1  10      320.14      315.97      7.93 o 
   0   1  10      163.18      167.77      6.48 o 
   1   1  10      149.53      152.82      7.46 o 
   2   1  10      173.79      168.12      9.20 o 
   3   1  10       44.79       34.26      6.58 o 
   4   1  10       58.18       59.60     11.05 o 
  -5   2  10      206.92      205.30     25.86 o 
  -4   2  10      248.73      242.71     12.13 o 
  -3   2  10       54.97       58.35      7.62 o 
  -2   2  10       23.18       25.59      4.10 o 
  -1   2  10      129.89      124.49     11.22 o 
   0   2  10      244.00      241.40      7.85 o 
   1   2  10       44.61       44.49      6.22 o 
   2   2  10       27.98       12.36      6.67 o 
   3   2  10       36.93       38.91      9.15 o 
   4   2  10       23.85       49.97     12.38 o 
  -5   3  10       58.82       54.59     17.06 o 
  -4   3  10       17.45       21.84      7.85 o 
  -3   3  10      108.13      111.32      8.36 o 
  -2   3  10      186.88      198.84      6.36 o 
  -1   3  10      607.08      615.37     13.36 o 
   0   3  10      430.98      431.06     10.13 o 
   1   3  10        0.11       -4.22      7.36 o 
   2   3  10        4.45        8.08      4.90 o 
   3   3  10        4.86       18.50      8.89 o 
  -5   4  10        3.52        5.78     12.35 o 
  -4   4  10      211.84      217.11     11.19 o 
  -3   4  10       90.61       94.95     10.22 o 
  -2   4  10       30.76       30.07      3.92 o 
  -1   4  10       35.50       45.23      6.37 o 
   0   4  10      171.11      173.19      6.94 o 
   1   4  10       87.76       82.25      5.57 o 
   2   4  10        6.55       -4.48     11.11 o 
   3   4  10       48.99       42.21     13.98 o 
  -5   5  10      339.69      351.55     21.27 o 
  -4   5  10       83.99       90.53     16.91 o 
  -3   5  10      237.18      239.02     21.21 o 
  -2   5  10       68.07       63.94      9.37 o 
  -1   5  10       35.64       41.83      5.88 o 
   0   5  10      584.60      574.97     14.89 o 
   1   5  10      107.03      110.05     13.24 o 
   2   5  10      167.72      178.44     10.82 o 
   3   5  10       36.35       44.78     11.89 o 
  -4   6  10      131.18      107.74     12.78 o 
  -3   6  10       60.52       57.06      9.23 o 
  -2   6  10      261.67      240.71     11.13 o 
  -1   6  10      107.77      119.94      8.50 o 
   0   6  10      114.49      116.08      6.83 o 
   1   6  10       72.56       73.41      7.35 o 
   2   6  10       34.42       43.88     11.24 o 
   3   6  10       63.32       56.42     10.62 o 
  -4   7  10       40.45       53.22     13.55 o 
  -3   7  10      117.48      107.18     13.43 o 
  -2   7  10       90.38       95.53     13.40 o 
  -1   7  10      577.13      556.69     14.92 o 
   0   7  10       51.98       58.22      8.08 o 
   1   7  10       74.46       54.73      6.98 o 
   2   7  10       24.68       19.94      7.85 o 
  -3   8  10      149.93      158.51     13.09 o 
  -2   8  10       23.74       13.83      8.08 o 
  -1   8  10      175.66      174.39     24.60 o 
   0   8  10       21.69       19.21      8.79 o 
   1   8  10       96.83       79.58      9.86 o 
   2   8  10        2.07       -3.43      8.29 o 
  -3   9  10        4.37       -9.56     15.80 o 
  -2   9  10      227.21      224.47     16.84 o 
  -1   9  10       97.19      113.18     15.98 o 
   0   9  10       14.19       16.11      7.19 o 
   1   9  10       28.95       27.40      8.24 o 
  -2  10  10      247.45      247.21     19.27 o 
  -1  10  10       39.00       28.12     10.94 o 
   0  10  10       29.82       39.07      9.09 o 
  -2  -9  11       51.07       76.22     16.72 o 
  -1  -9  11       10.49       13.66     11.35 o 
   0  -9  11       35.37       70.06     12.32 o 
   1  -9  11      206.67      230.02     21.91 o 
  -3  -8  11      233.29      250.87     17.91 o 
  -2  -8  11        1.52       22.93     12.90 o 
  -1  -8  11       90.03       93.16      9.88 o 
   0  -8  11       26.37       33.20      7.39 o 
   1  -8  11      167.02      157.19     16.33 o 
  -3  -7  11       53.46       65.89      8.44 o 
  -2  -7  11      103.32       98.83     11.66 o 
  -1  -7  11      275.71      269.42     11.01 o 
   0  -7  11      126.31      128.44      8.69 o 
   1  -7  11      245.59      254.86     16.24 o 
   2  -7  11       44.50       32.00     18.91 o 
  -4  -6  11       22.97       17.79      7.13 o 
  -3  -6  11      237.20      222.90     17.64 o 
  -2  -6  11      241.54      224.11     13.17 o 
  -1  -6  11      234.44      229.57     10.93 o 
   0  -6  11       15.40        7.44     11.06 o 
   1  -6  11      146.44      167.56     19.07 o 
   2  -6  11      317.15      309.53     21.66 o 
  -4  -5  11       46.09       58.24      8.63 o 
  -3  -5  11      218.81      208.10     11.10 o 
  -2  -5  11       21.96       27.14      8.00 o 
  -1  -5  11        3.62        5.78      6.14 o 
   0  -5  11       15.73       10.86      6.63 o 
   1  -5  11       37.82       28.96     10.25 o 
   2  -5  11       24.26       34.02     11.53 o 
   3  -5  11       16.60       22.60      9.45 o 
  -4  -4  11       21.11       13.96      9.04 o 
  -3  -4  11       87.26       82.43      7.10 o 
  -2  -4  11      480.69      475.33     14.10 o 
  -1  -4  11       69.48       71.95      6.60 o 
   0  -4  11      229.60      239.55     11.65 o 
   1  -4  11       48.23       50.97      7.48 o 
   2  -4  11       44.68       22.51      7.69 o 
   3  -4  11       98.27       96.76     11.29 o 
  -5  -3  11      100.32       82.33     11.94 o 
  -4  -3  11       29.00       26.58      7.56 o 
  -3  -3  11       53.80       50.17      7.37 o 
  -2  -3  11       20.66       21.23      8.61 o 
  -1  -3  11       25.70       31.35      9.77 o 
   0  -3  11      422.78      417.81     14.52 o 
   1  -3  11        0.89        4.78      5.67 o 
   2  -3  11      158.84      143.52     21.16 o 
   3  -3  11       20.38       12.08      9.04 o 
  -5  -2  11      103.52      112.18     13.02 o 
  -4  -2  11      144.93      158.61     10.89 o 
  -3  -2  11      401.33      422.72     13.41 o 
  -2  -2  11      315.97      310.28     14.64 o 
  -1  -2  11      360.35      351.12     15.93 o 
   0  -2  11      389.58      391.39     11.84 o 
   1  -2  11       23.98       24.61      6.14 o 
   2  -2  11      367.22      344.95     17.29 o 
   3  -2  11       10.87       -0.22     11.42 o 
  -5  -1  11       17.92        4.92     12.72 o 
  -4  -1  11       57.72       61.01     10.99 o 
  -3  -1  11       55.68       57.11     11.09 o 
  -2  -1  11       48.04       32.94      8.26 o 
  -1  -1  11       74.97       73.90      7.25 o 
   0  -1  11       58.58       64.82      7.93 o 
   1  -1  11      108.11      113.14     10.20 o 
   2  -1  11      275.63      255.95     11.99 o 
   3  -1  11       69.97       50.11     11.71 o 
  -5   0  11      157.39      167.10     19.41 o 
  -4   0  11      122.19      117.74     15.95 o 
  -3   0  11       14.74       17.26      8.39 o 
  -2   0  11      213.76      214.55      9.87 o 
  -1   0  11      224.55      228.09      7.82 o 
   0   0  11       95.49       84.53      7.03 o 
   1   0  11        5.42        0.80      6.32 o 
   2   0  11       30.91       29.85      7.73 o 
   3   0  11      153.78      146.43     14.62 o 
  -5   1  11       18.08       14.55      8.22 o 
  -4   1  11       57.68       61.94      6.97 o 
  -3   1  11       55.70       43.16      6.08 o 
  -2   1  11       48.05       50.96      6.51 o 
  -1   1  11       75.12       80.11      5.48 o 
   0   1  11       58.43       63.38      6.16 o 
   1   1  11      107.73      102.63      7.05 o 
   2   1  11      275.52      262.01     25.89 o 
   3   1  11       69.89       65.52     11.05 o 
  -5   2  11      103.34      103.33     13.20 o 
  -4   2  11      144.86      152.95     11.17 o 
  -3   2  11      402.10      401.40     13.63 o 
  -2   2  11      315.82      317.64      9.67 o 
  -1   2  11      360.08      353.88      9.71 o 
   0   2  11      390.12      395.52     13.36 o 
   1   2  11       23.95       26.27      4.55 o 
   2   2  11      368.17      352.24     15.10 o 
   3   2  11       10.85        9.76      7.80 o 
  -5   3  11      100.36       89.14     11.76 o 
  -4   3  11       29.11       29.62      8.05 o 
  -3   3  11       53.73       50.15      7.63 o 
  -2   3  11       20.77       20.10      5.43 o 
  -1   3  11       25.83       22.94      4.39 o 
   0   3  11      422.94      399.93     10.67 o 
   1   3  11        0.88        0.55      7.23 o 
   2   3  11      158.37      161.05      8.75 o 
   3   3  11       20.26       22.26     13.57 o 
  -4   4  11       21.02       24.06      7.02 o 
  -3   4  11       87.04       96.16      7.64 o 
  -2   4  11      480.54      459.35     13.88 o 
  -1   4  11       69.65       68.54      8.38 o 
   0   4  11      228.92      237.11      9.64 o 
   1   4  11       48.15       55.78      7.12 o 
   2   4  11       44.69       54.34      7.96 o 
   3   4  11       98.63       88.94     11.07 o 
  -4   5  11       46.24       58.34     14.84 o 
  -3   5  11      218.73      201.04      9.90 o 
  -2   5  11       21.88       19.00      6.34 o 
  -1   5  11        3.61        6.83      6.58 o 
   0   5  11       15.74       18.14      6.34 o 
   1   5  11       37.75       37.95      7.93 o 
   2   5  11       24.12       20.10      7.97 o 
   3   5  11       16.60       21.37     13.27 o 
  -4   6  11       23.03       -0.06     16.04 o 
  -3   6  11      237.51      218.18     11.98 o 
  -2   6  11      240.96      230.04     10.70 o 
  -1   6  11      234.20      240.97     11.23 o 
   0   6  11       15.42       11.45      4.76 o 
   1   6  11      146.64      154.18     17.67 o 
   2   6  11      317.37      311.27     18.11 o 
  -3   7  11       53.40       50.94      8.52 o 
  -2   7  11      103.06      101.90     10.45 o 
  -1   7  11      275.77      281.94     11.80 o 
   0   7  11      126.10      123.42     10.26 o 
   1   7  11      245.37      240.02     12.98 o 
   2   7  11       44.41       49.48      9.50 o 
  -3   8  11      232.93      249.98     14.43 o 
  -2   8  11        1.55       11.95      7.66 o 
  -1   8  11       90.34      101.39     11.59 o 
   0   8  11       26.38       24.54     11.51 o 
   1   8  11      166.86      148.90     13.06 o 
  -2   9  11       51.32       73.84     12.33 o 
  -1   9  11       10.51        9.39     10.45 o 
   0   9  11       35.41       33.02     15.55 o 
   1   9  11      206.77      186.72     17.99 o 
  -2  -8  12        9.46        6.58     15.40 o 
  -1  -8  12       26.63       30.68     13.64 o 
   0  -8  12       48.34       37.14     14.34 o 
  -3  -7  12       16.30        0.83     17.92 o 
  -2  -7  12       42.48       49.10     16.94 o 
  -1  -7  12        0.89        4.92      6.65 o 
   0  -7  12      135.77      152.45     14.38 o 
   1  -7  12       57.63       48.15     22.19 o 
  -3  -6  12        0.90       -2.84     16.50 o 
  -2  -6  12      126.03      118.49      8.80 o 
  -1  -6  12       40.16       40.27      8.11 o 
   0  -6  12       82.81       75.90      9.76 o 
   1  -6  12       43.00       64.06     16.72 o 
   2  -6  12       69.08       76.85     11.71 o 
  -4  -5  12       42.55       41.36     11.14 o 
  -3  -5  12       68.06       84.45     10.59 o 
  -2  -5  12       84.32       93.36     10.50 o 
  -1  -5  12       19.63       19.34     10.28 o 
   0  -5  12      160.42      146.70     10.85 o 
   1  -5  12      126.06      137.52     12.87 o 
   2  -5  12       14.27       12.50     12.50 o 
  -4  -4  12        1.64       -1.26     13.00 o 
  -3  -4  12      159.30      188.14     16.53 o 
  -2  -4  12      103.18       95.99     13.10 o 
  -1  -4  12      113.43      116.97     13.63 o 
   0  -4  12      125.06      132.55     13.27 o 
   1  -4  12       20.42       28.06     13.15 o 
   2  -4  12       37.72       51.41      9.91 o 
  -4  -3  12       83.85       73.73     11.22 o 
  -3  -3  12       28.57       23.56      8.31 o 
  -2  -3  12       55.34       46.41     13.03 o 
  -1  -3  12      161.81      162.54     13.81 o 
   0  -3  12      131.19      128.29     14.63 o 
   1  -3  12      110.75       96.64     18.73 o 
   2  -3  12       10.65       19.43      7.96 o 
  -4  -2  12      308.41      294.83     17.77 o 
  -3  -2  12       46.73       43.99     19.89 o 
  -2  -2  12      189.03      190.29      9.40 o 
  -1  -2  12       51.84       46.84      8.84 o 
   0  -2  12      175.00      166.33      9.08 o 
   1  -2  12      241.52      253.31     12.90 o 
   2  -2  12       25.62       22.86     22.34 o 
   3  -2  12       41.79       53.19     11.12 o 
  -4  -1  12       50.37       39.73     12.83 o 
  -3  -1  12        8.97       11.00     14.35 o 
  -2  -1  12      343.68      333.69     22.69 o 
  -1  -1  12      150.94      163.68     10.47 o 
   0  -1  12       32.43       31.10      8.22 o 
   1  -1  12      187.99      188.41     16.08 o 
   2  -1  12        9.45        0.02      8.89 o 
   3  -1  12       33.30       15.40      8.19 o 
  -4   0  12       10.59       28.87     12.42 o 
  -3   0  12        7.59       14.09     15.45 o 
  -2   0  12       94.13       91.45     12.24 o 
  -1   0  12      399.78      410.98     11.29 o 
   0   0  12      195.02      188.62     11.03 o 
   1   0  12      146.05      138.06     12.13 o 
   2   0  12       11.48       12.05      7.45 o 
   3   0  12       62.01       43.67     17.97 o 
  -4   1  12       50.15       56.52     10.62 o 
  -3   1  12        8.95       10.96      7.40 o 
  -2   1  12      343.46      345.36     18.86 o 
  -1   1  12      151.18      173.03      7.79 o 
   0   1  12       32.35       35.98      7.17 o 
   1   1  12      187.76      177.11     11.30 o 
   2   1  12        9.42       13.12     10.25 o 
   3   1  12       33.50       10.87     11.65 o 
  -4   2  12      308.49      310.88     21.43 o 
  -3   2  12       46.76       44.99     15.39 o 
  -2   2  12      188.99      182.64     13.50 o 
  -1   2  12       51.79       56.36      6.27 o 
   0   2  12      175.01      161.01      9.81 o 
   1   2  12      241.50      240.80     10.19 o 
   2   2  12       25.66       22.95      6.73 o 
   3   2  12       41.79       63.16     12.72 o 
  -4   3  12       83.64       70.96     18.98 o 
  -3   3  12       28.65       23.20      9.77 o 
  -2   3  12       55.02       46.67      7.23 o 
  -1   3  12      161.77      155.68     10.74 o 
   0   3  12      131.15      129.24      8.65 o 
   1   3  12      110.83      113.77      7.69 o 
   2   3  12       10.71       12.72      6.71 o 
  -4   4  12        1.64        9.06     11.30 o 
  -3   4  12      159.40      170.72     10.55 o 
  -2   4  12      103.53      124.33      8.76 o 
  -1   4  12      113.59      110.36      7.31 o 
   0   4  12      125.47      140.41      7.61 o 
   1   4  12       20.44       20.01      7.56 o 
   2   4  12       37.62       24.63     11.34 o 
  -4   5  12       42.64       49.95     11.26 o 
  -3   5  12       68.16       50.62      9.39 o 
  -2   5  12       84.05       85.26      7.20 o 
  -1   5  12       19.68       27.85     11.19 o 
   0   5  12      160.36      139.48      8.35 o 
   1   5  12      126.13      124.11     12.49 o 
   2   5  12       14.30       10.38      9.39 o 
  -3   6  12        0.93       12.38     10.15 o 
  -2   6  12      125.89      118.12     16.05 o 
  -1   6  12       39.99       43.17      9.71 o 
   0   6  12       82.80       70.97      6.62 o 
   1   6  12       43.05       35.84     13.77 o 
   2   6  12       68.92       58.65     13.54 o 
  -3   7  12       16.19        8.28     17.31 o 
  -2   7  12       42.71       37.89     11.31 o 
  -1   7  12        0.91       -7.00     11.29 o 
   0   7  12      135.49      153.97     13.96 o 
   1   7  12       57.48       72.45     10.97 o 
  -2   8  12        9.50       11.60     12.62 o 
  -1   8  12       26.52       11.38      8.99 o 
   0   8  12       48.59       49.74      9.91 o 
  -2  -7  13       16.81       12.32      9.32 o 
  -1  -7  13       17.55       12.85     13.14 o 
   0  -7  13       28.26       19.90     11.52 o 
  -3  -6  13       56.05       50.38     15.12 o 
  -2  -6  13       66.94       57.77      9.99 o 
  -1  -6  13       61.17       48.11      9.53 o 
   0  -6  13        8.80       11.76      9.95 o 
   1  -6  13       53.18       41.77     14.10 o 
  -3  -5  13       12.79       18.68      9.75 o 
  -2  -5  13       92.73       94.77     11.04 o 
  -1  -5  13       15.92        6.46     10.19 o 
   0  -5  13       39.10       55.17     13.09 o 
   1  -5  13       26.73       40.57     11.02 o 
  -3  -4  13       94.40       71.86     11.75 o 
  -2  -4  13       41.68       37.24      9.85 o 
  -1  -4  13      111.76      109.48     10.36 o 
   0  -4  13      111.79      122.66     13.70 o 
   1  -4  13      108.98      123.70     14.85 o 
   2  -4  13       70.11       69.62     12.86 o 
  -4  -3  13      176.29      188.46     16.91 o 
  -3  -3  13       12.80        7.74      8.78 o 
  -2  -3  13        0.14       -5.09     12.42 o 
  -1  -3  13       26.73       27.07     17.88 o 
   0  -3  13       41.90       40.12      8.05 o 
   1  -3  13       14.64       18.82      7.92 o 
   2  -3  13        1.19        4.21      8.46 o 
  -4  -2  13       12.51        5.10     10.22 o 
  -3  -2  13      148.46      146.27     13.57 o 
  -2  -2  13        8.92       12.28      9.06 o 
  -1  -2  13       79.47       78.39     11.05 o 
   0  -2  13      171.96      178.03     11.53 o 
   1  -2  13       47.65       44.63     13.46 o 
   2  -2  13       53.50       49.32     11.04 o 
  -4  -1  13        1.61       26.54     22.36 o 
  -3  -1  13       59.52       49.98     12.92 o 
  -2  -1  13       93.50       97.23     15.74 o 
  -1  -1  13       82.38       90.99      8.18 o 
   0  -1  13        3.04        3.03      9.06 o 
   1  -1  13       40.98       43.37     11.11 o 
   2  -1  13      143.95      145.93     13.02 o 
  -4   0  13      343.53      322.50     31.34 o 
  -3   0  13        0.15        2.88     10.77 o 
  -2   0  13      366.04      380.14     14.73 o 
  -1   0  13        0.11       -2.46     10.34 o 
   0   0  13      228.21      257.61     19.84 o 
   1   0  13       85.29       71.39     10.70 o 
   2   0  13       18.09       33.29      9.70 o 
  -4   1  13        1.60      -11.84     21.22 o 
  -3   1  13       59.56       59.86     10.34 o 
  -2   1  13       93.49       80.02      9.03 o 
  -1   1  13       82.37       78.05      8.69 o 
   0   1  13        3.08        5.46      6.49 o 
   1   1  13       41.06       42.13      7.33 o 
   2   1  13      144.07      108.57     12.95 o 
  -4   2  13       12.53        6.90     10.01 o 
  -3   2  13      148.70      161.97     12.35 o 
  -2   2  13        8.86        1.54      7.51 o 
  -1   2  13       79.25       83.47      8.58 o 
   0   2  13      171.68      182.05      9.55 o 
   1   2  13       47.71       51.50      7.73 o 
   2   2  13       53.74       57.06     12.74 o 
  -4   3  13      176.52      167.27     14.19 o 
  -3   3  13       12.82        5.10      8.67 o 
  -2   3  13        0.14        1.52     10.32 o 
  -1   3  13       26.72       35.01      5.77 o 
   0   3  13       41.98       36.97     14.55 o 
   1   3  13       14.52        8.94      7.99 o 
   2   3  13        1.16        8.92     10.63 o 
  -3   4  13       94.47       84.39     10.35 o 
  -2   4  13       41.52       52.32      8.64 o 
  -1   4  13      111.50      121.98      7.60 o 
   0   4  13      111.83      127.13     11.11 o 
   1   4  13      109.29       99.46      9.13 o 
   2   4  13       70.37       61.68     10.81 o 
  -3   5  13       12.83       17.89     11.18 o 
  -2   5  13       92.81       87.80     12.60 o 
  -1   5  13       15.90       13.39      8.42 o 
   0   5  13       39.09       27.93      6.87 o 
   1   5  13       26.70       47.17     16.48 o 
  -3   6  13       56.23       33.53     10.54 o 
  -2   6  13       66.79       76.05     17.73 o 
  -1   6  13       61.23       54.39      7.96 o 
   0   6  13        8.81        9.91     12.00 o 
   1   6  13       53.04       45.53     10.43 o 
  -2   7  13       16.80       10.04      9.91 o 
  -1   7  13       17.52        4.13      9.73 o 
   0   7  13       28.41       43.90     26.63 o 
  -1  -6  14       65.79       52.66     10.87 o 
  -2  -5  14       25.33       29.72     10.94 o 
  -1  -5  14       17.26       13.48      9.89 o 
   0  -5  14       21.53        3.72      9.28 o 
  -3  -4  14       57.19       52.85     14.94 o 
  -2  -4  14      127.79      123.80     19.99 o 
  -1  -4  14      160.17      136.02     13.53 o 
   0  -4  14      112.40      108.65     15.13 o 
   1  -4  14      236.67      217.92     15.99 o 
  -3  -3  14       18.45       10.01     10.41 o 
  -2  -3  14        0.69       -7.90     15.98 o 
  -1  -3  14        8.54       15.25      8.79 o 
   0  -3  14      129.69      108.41     11.16 o 
   1  -3  14        4.35       -1.37      9.47 o 
  -3  -2  14       67.82       61.75     13.76 o 
  -2  -2  14       50.77       49.51     12.32 o 
  -1  -2  14      228.33      250.69     18.08 o 
   0  -2  14      261.75      285.39     18.40 o 
   1  -2  14       26.78       43.58     11.08 o 
  -3  -1  14       43.22       33.37     18.09 o 
  -2  -1  14       22.08       14.74      9.32 o 
  -1  -1  14       12.21       14.30      7.57 o 
   0  -1  14       39.44       24.56      9.34 o 
   1  -1  14        4.93       14.24     12.72 o 
  -3   0  14        0.20        7.23     12.11 o 
  -2   0  14       51.80       58.70     10.73 o 
  -1   0  14       96.02      100.70      8.66 o 
   0   0  14       26.05       27.88     11.06 o 
   1   0  14      123.81      140.47     13.94 o 
  -3   1  14       43.18       50.06     10.67 o 
  -2   1  14       22.29       14.66      8.91 o 
  -1   1  14       12.16       10.84      6.83 o 
   0   1  14       39.61       44.79     11.70 o 
   1   1  14        4.95        9.90     12.59 o 
  -3   2  14       67.66       74.29     13.57 o 
  -2   2  14       50.92       39.07      8.04 o 
  -1   2  14      228.57      224.23     13.34 o 
   0   2  14      261.68      256.03     13.57 o 
   1   2  14       26.95       20.11     14.56 o 
  -3   3  14       18.33       12.20      9.79 o 
  -2   3  14        0.68        1.73     10.95 o 
  -1   3  14        8.45        0.05      7.34 o 
   0   3  14      129.97      135.57     10.64 o 
   1   3  14        4.31       14.78      8.96 o 
  -3   4  14       57.21       51.93     11.57 o 
  -2   4  14      127.52      129.44     13.33 o 
  -1   4  14      160.37      167.40     11.92 o 
   0   4  14      112.57      105.96     12.27 o 
   1   4  14      237.13      251.21     16.97 o 
  -2   5  14       25.40       32.99     28.76 o 
  -1   5  14       17.27        4.24      8.62 o 
   0   5  14       21.56       25.52      9.41 o 
  -1   6  14       66.26       76.05     19.32 o 
  -2  -3  15        1.41        8.46     12.43 o 
  -1  -3  15      117.00      133.13     14.81 o 
  -2  -2  15       18.38        6.67     14.88 o 
  -1  -2  15       11.01        9.16      9.85 o 
   0  -2  15        1.36        1.26     12.17 o 
  -2  -1  15       20.96        6.72     12.87 o 
  -1  -1  15      111.95      101.75     13.62 o 
   0  -1  15       40.28       52.50     10.67 o 
  -2   0  15       57.72       41.62     16.91 o 
  -1   0  15      375.77      367.13     19.59 o 
   0   0  15        5.09        6.38      9.13 o 
  -2   1  15       20.84       13.76      9.69 o 
  -1   1  15      112.39      100.49      9.61 o 
   0   1  15       40.22       34.46      8.61 o 
  -2   2  15       18.36       12.25     11.89 o 
  -1   2  15       11.05       -8.76     14.27 o 
   0   2  15        1.37       -1.67      9.50 o 
  -2   3  15        1.40        9.06     11.38 o 
  -1   3  15      117.38      126.31     13.46 o 
                                                 
